# Supplementary material for: Metabolic transition from childhood to adulthood based on two decades of biochemical time series in three longitudinal cohorts
Source: Int J Epidemiol. 2025 Mar 26;54(2):dyaf026. doi: 10.1093/ije/dyaf026 (PMC11947525; doi:10.1093/ije/dyaf026)
Supplement: dyaf026_Supplementary_Data [file dyaf026_supplementary_data.zip]

Archive with 2 entries (2 files):
- ije-2024-05-0625-File008.docx
- ije-2024-05-0625-File009.xlsx
