# Supplementary material for: Metabolic transition from childhood to adulthood based on two decades of biochemical time series in three longitudinal cohorts
Source: Int J Epidemiol. 2025 Mar 26;54(2):dyaf026. doi: 10.1093/ije/dyaf026 (PMC11947525; doi:10.1093/ije/dyaf026)
Supplement: dyaf026_Supplementary_Data [file dyaf026_supplementary_data.zip › ije-2024-05-0625-File009.xlsx]

## Sheet: Variables
GROUP	VARBL	DESCRIPTION
a.Physio	HEIGHT	Body height
a.Physio	WEIGHT	Body weight
a.Physio	WAIST	Waist circumference
a.Physio	DBP	Diastolic blood pressure
a.Physio	SBP	Systolic blood pressure
a.Physio	PP	Pulse pressure
b.Inflamm	sCRP	C-reactive protein
b.Inflamm	sGP.nmr	Glycoprotein acetyls
c.Energy	sINS	Insulin
c.Energy	sGLUC	Glucose (chemistry)
c.Energy	sGLUC.nmr	Glucose
c.Energy	sGLOL.nmr	Glycerol
c.Energy	sCIT.nmr	Citrate
c.Energy	sLAC.nmr	Lactate
c.Energy	sPYR.nmr	Pyruvate
c.Energy	sACE.nmr	Acetate
c.Energy	sACACE.nmr	Acetone
c.Energy	sBOHBUT.nmr	3-hydroxybutyrate
d.LipoMrk	sTG	Triglycerides (chemistry)
d.LipoMrk	sTG.nmr	Total triglycerides
d.LipoMrk	sCHOL	Cholesterol (chemistry)
d.LipoMrk	sCHOL.nmr	Total cholesterol
d.LipoMrk	sESTC.nmr	Esterified cholesterol
d.LipoMrk	sFREEC.nmr	Free cholesterol
d.LipoMrk	sREMNANT_C.nmr	Cholesterol in remnant lipoproteins
d.LipoMrk	sVLDL_TG.nmr	Triglycerides in VLDL
d.LipoMrk	sVLDL_C.nmr	Cholesterol in VLDL
d.LipoMrk	sVLDL_D.nmr	VLDL diameter
d.LipoMrk	sLDL_TG.nmr	Triglycerides in LDL
d.LipoMrk	sLDLC.nmr	LDL cholesterol
d.LipoMrk	sLDL_D.nmr	LDL diameter
d.LipoMrk	sHDLC	HDL cholesterol (chemistry)
d.LipoMrk	sHDLC.nmr	HDL cholesterol
d.LipoMrk	sHDL2C.nmr	HDL2 cholesterol
d.LipoMrk	sHDL3C.nmr	HDL3 cholesterol
d.LipoMrk	sHDL_TG.nmr	Triglycerides in HDL
d.LipoMrk	sHDL_D.nmr	HDL diameter
e.Apolipo	sAPOA1.nmr	Apolipoprotein A1
e.Apolipo	sAPOB.nmr	Apolipoprotein B
f.Fatty	sTOTFA.nmr	Total fatty acids
f.Fatty	sUNSAT.nmr	Degree of fatty acid unsaturation
f.Fatty	sPUFA.nmr	Poly-unsaturated fatty acids
f.Fatty	sPUFA.FA.nmr	Ratio of poly-unsaturated fatty acids
f.Fatty	sFAW6.nmr	Omega-6 fatty acids
f.Fatty	sFAW6.FA.nmr	Ratio of omega-6 fatty acids
f.Fatty	sLA.nmr	Linoleic acid
f.Fatty	sLA.FA.nmr	Ratio of linoleic fatty acids
f.Fatty	sFAW3.nmr	Omega-3 fatty acids
f.Fatty	sFAW3.FA.nmr	Ratio of omega-3 fatty acids
f.Fatty	sDHA.nmr	Docosahexoenic acids
f.Fatty	sDHA.FA.nmr	Ratio of docosahexaenoic fatty acids
f.Fatty	sMUFA.nmr	Mono-unsaturated fatty acids
f.Fatty	sSFA.nmr	Saturated fatty acids
f.Fatty	sSFA.FA.nmr	Ratio of saturated fatty acids
g.Phospho	sTOTPG.nmr	Total phosphoglycerides
g.Phospho	sTOTCHO.nmr	Total cholines
g.Phospho	sPC.nmr	Phosphatidylcholine
g.Phospho	sSM.nmr	Sphingomyelin
h.Amino	sBCAA.nmr	Branched-chain amino acids
h.Amino	sILE.nmr	Isoleucine
h.Amino	sLEU.nmr	Leucine
h.Amino	sVAL.nmr	Valine
h.Amino	sHIS.nmr	Histidine
h.Amino	sPHE.nmr	Phenylalanine
h.Amino	sTYR.nmr	Tyrosine
h.Amino	sALA.nmr	Alanine
h.Amino	sGLN.nmr	Glutamine
h.Amino	sGLY.nmr	Glycine
j.Misc	sALB.nmr	Albumin
j.Misc	sCREA.nmr	Creatinine
j.VLDL	sXXL_VLDL_L.nmr	Total lipids in Extremely large VLDL
j.VLDL	sXXL_VLDL_TG.nmr	Extremely large VLDL triglycerides
j.VLDL	sXXL_VLDL_C.nmr	Extremely large VLDL cholesterol
j.VLDL	sXXL_VLDL_CE.nmr	Extremely large VLDL esterified cholesterol
j.VLDL	sXXL_VLDL_FC.nmr	Extremely large VLDL free cholesterol
j.VLDL	sXXL_VLDL_PL.nmr	Extremely large VLDL phospholipids
j.VLDL	sXXL_VLDL_P.nmr	Extremely large VLDL particle concentration
k.VLDL	sXL_VLDL_L.nmr	Total lipids in extra large VLDL
k.VLDL	sXL_VLDL_TG.nmr	Extra large VLDL triglycerides
k.VLDL	sXL_VLDL_C.nmr	Extra large VLDL cholesterol
k.VLDL	sXL_VLDL_CE.nmr	Extra large VLDL esterified cholesterol
k.VLDL	sXL_VLDL_FC.nmr	Extra large VLDL free cholesterol
k.VLDL	sXL_VLDL_PL.nmr	Extra large VLDL phospholipids
k.VLDL	sXL_VLDL_P.nmr	Extra large VLDL particle concentration
l.VLDL	sL_VLDL_L.nmr	Total lipids in large VLDL
l.VLDL	sL_VLDL_TG.nmr	Large VLDL triglycerides
l.VLDL	sL_VLDL_C.nmr	Large VLDL cholesterol
l.VLDL	sL_VLDL_CE.nmr	Large VLDL esterified cholesterol
l.VLDL	sL_VLDL_FC.nmr	Large VLDL free cholesterol
l.VLDL	sL_VLDL_PL.nmr	Large VLDL phospholipids
l.VLDL	sL_VLDL_P.nmr	Large VLDL particle concentration
m.VLDL	sM_VLDL_L.nmr	Total lipids in Medium VLDL
m.VLDL	sM_VLDL_TG.nmr	Medium VLDL triglycerides
m.VLDL	sM_VLDL_C.nmr	Medium VLDL cholesterol
m.VLDL	sM_VLDL_CE.nmr	Medium VLDL esterified cholesterol
m.VLDL	sM_VLDL_FC.nmr	Medium VLDL free cholesterol
m.VLDL	sM_VLDL_PL.nmr	Medium VLDL phospholipids
m.VLDL	sM_VLDL_P.nmr	Medium VLDL particle concentration
n.VLDL	sS_VLDL_L.nmr	Total lipids in Small VLDL
n.VLDL	sS_VLDL_TG.nmr	Small VLDL triglycerides
n.VLDL	sS_VLDL_C.nmr	Small VLDL cholesterol
n.VLDL	sS_VLDL_CE.nmr	Small VLDL esterified cholesterol
n.VLDL	sS_VLDL_FC.nmr	Small VLDL free cholesterol
n.VLDL	sS_VLDL_PL.nmr	Small VLDL phospholipids
n.VLDL	sS_VLDL_P.nmr	Small VLDL particle concentration
o.VLDL	sXS_VLDL_L.nmr	Total lipids in extra small VLDL
o.VLDL	sXS_VLDL_TG.nmr	Extra small VLDL triglycerides
o.VLDL	sXS_VLDL_C.nmr	Extra small VLDL cholesterol
o.VLDL	sXS_VLDL_CE.nmr	Extra small VLDL esterified cholesterol
o.VLDL	sXS_VLDL_FC.nmr	Extra small VLDL free cholesterol
o.VLDL	sXS_VLDL_PL.nmr	Extra small VLDL phospholipids
o.VLDL	sXS_VLDL_P.nmr	Extra small VLDL particle concentration
p.IDL	sIDL_L.nmr	Total lipids in IDL
p.IDL	sIDL_TG.nmr	IDL triglycerides
p.IDL	sIDL_C.nmr	IDL cholesterol
p.IDL	sIDL_CE.nmr	IDL esterified cholesterol
p.IDL	sIDL_FC.nmr	IDL free cholesterol
p.IDL	sIDL_PL.nmr	IDL phospholipids
p.IDL	sIDL_P.nmr	IDL particle concentration
q.LDL	sL_LDL_L.nmr	Total lipids in large LDL
q.LDL	sL_LDL_TG.nmr	Large LDL triglycerides
q.LDL	sL_LDL_C.nmr	Large LDL cholesterol
q.LDL	sL_LDL_CE.nmr	Large LDL esterified cholesterol
q.LDL	sL_LDL_FC.nmr	Large LDL free cholesterol
q.LDL	sL_LDL_PL.nmr	Large LDL phospholipids
q.LDL	sL_LDL_P.nmr	Large LDL particle concentration
r.LDL	sM_LDL_L.nmr	Total lipids in Medium LDL
r.LDL	sM_LDL_TG.nmr	Medium LDL triglycerides
r.LDL	sM_LDL_C.nmr	Medium LDL cholesterol
r.LDL	sM_LDL_CE.nmr	Medium LDL esterified cholesterol
r.LDL	sM_LDL_FC.nmr	Medium LDL free cholesterol
r.LDL	sM_LDL_PL.nmr	Medium LDL phospholipids
r.LDL	sM_LDL_P.nmr	Medium LDL particle concentration
s.LDL	sS_LDL_L.nmr	Total lipids in Small LDL
s.LDL	sS_LDL_TG.nmr	Small LDL triglycerides
s.LDL	sS_LDL_C.nmr	Small LDL cholesterol
s.LDL	sS_LDL_CE.nmr	Small LDL esterified cholesterol
s.LDL	sS_LDL_FC.nmr	Small LDL free cholesterol
s.LDL	sS_LDL_PL.nmr	Small LDL phospholipids
s.LDL	sS_LDL_P.nmr	Small LDL particle concentration
t.HDL	sXL_HDL_L.nmr	Total lipids in extra large HDL
t.HDL	sXL_HDL_TG.nmr	Extra large HDL triglycerides
t.HDL	sXL_HDL_C.nmr	Extra large HDL cholesterol
t.HDL	sXL_HDL_CE.nmr	Extra large HDL esterified cholesterol
t.HDL	sXL_HDL_FC.nmr	Extra large HDL free cholesterol
t.HDL	sXL_HDL_PL.nmr	Extra large HDL phospholipids
t.HDL	sXL_HDL_P.nmr	Extra large HDL particle concentration
u.HDL	sL_HDL_L.nmr	Total lipids in large HDL
u.HDL	sL_HDL_TG.nmr	Large HDL triglycerides
u.HDL	sL_HDL_C.nmr	Large HDL cholesterol
u.HDL	sL_HDL_CE.nmr	Large HDL esterified cholesterol
u.HDL	sL_HDL_FC.nmr	Large HDL free cholesterol
u.HDL	sL_HDL_PL.nmr	Large HDL phospholipids
u.HDL	sL_HDL_P.nmr	Large HDL particle concentration
v.HDL	sM_HDL_L.nmr	Total lipids in Medium HDL
v.HDL	sM_HDL_TG.nmr	Medium HDL triglycerides
v.HDL	sM_HDL_C.nmr	Medium HDL cholesterol
v.HDL	sM_HDL_CE.nmr	Medium HDL esterified cholesterol
v.HDL	sM_HDL_FC.nmr	Medium HDL free cholesterol
v.HDL	sM_HDL_PL.nmr	Medium HDL phospholipids
v.HDL	sM_HDL_P.nmr	Medium HDL particle concentration
x.HDL	sS_HDL_L.nmr	Total lipids in Small HDL
x.HDL	sS_HDL_TG.nmr	Small HDL triglycerides
x.HDL	sS_HDL_C.nmr	Small HDL cholesterol
x.HDL	sS_HDL_CE.nmr	Small HDL esterified cholesterol
x.HDL	sS_HDL_FC.nmr	Small HDL free cholesterol
x.HDL	sS_HDL_PL.nmr	Small HDL phospholipids
x.HDL	sS_HDL_P.nmr	Small HDL particle concentration

## Sheet: Table S1
VARBL	COHORT	AGE.grp	AGE	SEX	N.indiv	MEAN	SE
DBP	alspac	3	2.95767	female	618	51.3225	0.373298
DBP	alspac	3	2.94827	male	721	51.5977	0.337469
DBP	alspac	4	3.926	female	607	52.1327	0.394952
DBP	alspac	4	3.9225	male	719	52.3241	0.337769
DBP	alspac	5	5.1751	female	244	59.5891	0.378347
DBP	alspac	5	5.16339	male	323	59.0977	0.333255
DBP	alspac	8	7.53288	female	2533	56.0762	0.138995
DBP	alspac	8	7.52334	male	2688	55.5496	0.131308
DBP	alspac	10	9.84748	female	2458	56.9817	0.128671
DBP	alspac	10	9.85362	male	2508	56.6279	0.123579
DBP	alspac	11	10.6378	female	3534	60.4601	0.122328
DBP	alspac	11	10.6359	male	3412	59.2493	0.12425
DBP	alspac	12	11.7439	female	3516	59.0541	0.109533
DBP	alspac	12	11.7398	male	3381	58.4179	0.110849
DBP	alspac	15	15.4114	female	1455	65.2761	0.196292
DBP	alspac	15	15.3988	male	1253	66.0507	0.228103
DBP	alspac	18	17.7821	female	1507	64.2188	0.137902
DBP	alspac	18	17.7588	male	1395	62.7272	0.156226
DBP	alspac	24	24.2283	female	1573	65.5275	0.16995
DBP	alspac	24	24.3121	male	1002	66.7663	0.213454
DBP	strip	0	0.7	female	376	57.773	0.534758
DBP	strip	0	0.7	male	401	58.9648	0.487979
DBP	strip	1	1.3	female	394	59.8396	0.497484
DBP	strip	1	1.3	male	418	59.4965	0.491462
DBP	strip	2	2	female	364	60.0417	0.482562
DBP	strip	2	2	male	383	59.1358	0.455786
DBP	strip	3	3	female	358	58.8382	0.409604
DBP	strip	3	3	male	404	58.9468	0.375886
DBP	strip	4	4	female	373	58.6362	0.365212
DBP	strip	4	4	male	398	59.0481	0.360237
DBP	strip	5	5	female	339	57.0045	0.334156
DBP	strip	5	5	male	387	56.4406	0.340044
DBP	strip	7	7	female	319	58.8774	0.352077
DBP	strip	7	7	male	353	58.4417	0.355615
DBP	strip	9	9	female	284	57.6361	0.362331
DBP	strip	9	9	male	304	57.5725	0.337667
DBP	strip	10	10	female	280	58.5924	0.381154
DBP	strip	10	10	male	308	59.01	0.368565
DBP	strip	11	11	female	290	58.4658	0.368367
DBP	strip	11	11	male	308	58.3803	0.375936
DBP	strip	12	12	female	280	58.3927	0.354939
DBP	strip	12	12	male	301	59.4983	0.363733
DBP	strip	13	13	female	276	60.0504	0.400273
DBP	strip	13	13	male	300	60.2321	0.37796
DBP	strip	14	14	female	271	60.8572	0.398793
DBP	strip	14	14	male	285	60.6052	0.394297
DBP	strip	15	15	female	270	61.171	0.404358
DBP	strip	15	15	male	283	61.677	0.4008
DBP	strip	16	16	female	263	59.7543	0.39913
DBP	strip	16	16	male	264	60.4469	0.411246
DBP	strip	17	17	female	258	60.5277	0.408525
DBP	strip	17	17	male	252	61.5657	0.44266
DBP	strip	18	18	female	249	61.8098	0.415796
DBP	strip	18	18	male	243	62.9289	0.471766
DBP	strip	19	19	female	236	64.6141	0.48592
DBP	strip	19	19	male	232	65.7373	0.52658
DBP	strip	20	20	female	234	65.621	0.493829
DBP	strip	20	20	male	221	65.635	0.533039
DBP	strip	26	26	female	299	70.5617	0.366783
DBP	strip	26	26	male	231	72.5106	0.418916
DBP	yfs	24	24	female	147	69.4951	0.729654
DBP	yfs	24	24	male	135	71.2561	0.795995
HEIGHT	alspac	1	0.851987	female	1253	71.14	0.11868
HEIGHT	alspac	1	0.85249	male	1483	72.9241	0.109362
HEIGHT	alspac	2	1.52577	female	640	79.2562	0.168138
HEIGHT	alspac	2	1.52474	male	750	80.6339	0.166488
HEIGHT	alspac	3	2.95767	female	847	91.5131	0.190996
HEIGHT	alspac	3	2.94827	male	1016	92.6409	0.188243
HEIGHT	alspac	4	3.926	female	870	98.754	0.194342
HEIGHT	alspac	4	3.9225	male	1057	99.9683	0.18606
HEIGHT	alspac	5	5.1751	female	253	110.071	0.275086
HEIGHT	alspac	5	5.16339	male	335	110.842	0.238898
HEIGHT	alspac	8	7.53288	female	2535	125.546	0.111405
HEIGHT	alspac	8	7.52334	male	2692	126.361	0.111015
HEIGHT	alspac	10	9.84748	female	2431	139.316	0.125613
HEIGHT	alspac	10	9.85362	male	2497	139.86	0.118274
HEIGHT	alspac	11	10.6378	female	3704	143.986	0.118515
HEIGHT	alspac	11	10.6359	male	3595	143.726	0.11032
HEIGHT	alspac	12	11.7439	female	3499	151.467	0.125499
HEIGHT	alspac	12	11.7398	male	3366	149.982	0.119478
HEIGHT	alspac	15	15.4114	female	1548	164.852	0.149672
HEIGHT	alspac	15	15.3988	male	1288	173.836	0.202912
HEIGHT	alspac	18	17.7821	female	1578	165.43	0.15508
HEIGHT	alspac	18	17.7588	male	1299	177.518	0.151663
HEIGHT	alspac	24	24.2283	female	1618	166.191	0.151854
HEIGHT	alspac	24	24.3121	male	882	178.178	0.179675
HEIGHT	strip	0	0.7	female	405	69.448	0.118101
HEIGHT	strip	0	0.7	male	437	71.1768	0.111832
HEIGHT	strip	1	1.3	female	456	77.0124	0.119024
HEIGHT	strip	1	1.3	male	467	78.6658	0.119507
HEIGHT	strip	2	2	female	397	87.7504	0.134791
HEIGHT	strip	2	2	male	422	88.899	0.143463
HEIGHT	strip	3	3	female	389	96.3169	0.174492
HEIGHT	strip	3	3	male	424	97.2433	0.168511
HEIGHT	strip	4	4	female	384	103.825	0.199405
HEIGHT	strip	4	4	male	406	104.806	0.187264
HEIGHT	strip	5	5	female	346	111.321	0.232126
HEIGHT	strip	5	5	male	391	112.245	0.218356
HEIGHT	strip	7	7	female	321	124.223	0.286831
HEIGHT	strip	7	7	male	354	125.008	0.262396
HEIGHT	strip	9	9	female	286	135.688	0.360919
HEIGHT	strip	9	9	male	307	136.251	0.324498
HEIGHT	strip	10	10	female	284	141.719	0.389208
HEIGHT	strip	10	10	male	309	141.6	0.347355
HEIGHT	strip	11	11	female	290	148.291	0.406726
HEIGHT	strip	11	11	male	308	146.918	0.367511
HEIGHT	strip	12	12	female	280	154.859	0.451482
HEIGHT	strip	12	12	male	301	152.399	0.409609
HEIGHT	strip	13	13	female	277	160.394	0.41043
HEIGHT	strip	13	13	male	300	159.616	0.464096
HEIGHT	strip	14	14	female	272	163.985	0.390001
HEIGHT	strip	14	14	male	284	167.475	0.527523
HEIGHT	strip	15	15	female	270	166.079	0.360858
HEIGHT	strip	15	15	male	279	173.565	0.46088
HEIGHT	strip	16	16	female	264	166.87	0.363674
HEIGHT	strip	16	16	male	253	176.987	0.379784
HEIGHT	strip	17	17	female	259	167.216	0.36915
HEIGHT	strip	17	17	male	238	178.716	0.375203
HEIGHT	strip	18	18	female	250	167.414	0.383002
HEIGHT	strip	18	18	male	224	179.482	0.363659
HEIGHT	strip	19	19	female	236	167.43	0.400653
HEIGHT	strip	19	19	male	208	179.781	0.373785
HEIGHT	strip	20	20	female	234	167.622	0.38947
HEIGHT	strip	20	20	male	203	179.885	0.390441
HEIGHT	strip	26	26	female	303	167.376	0.347553
HEIGHT	strip	26	26	male	215	179.734	0.382577
HEIGHT	yfs	3	3	female	263	99.0473	0.256539
HEIGHT	yfs	3	3	male	274	99.8095	0.269085
HEIGHT	yfs	6	6	female	525	119.126	0.221505
HEIGHT	yfs	6	6	male	517	120.56	0.249256
HEIGHT	yfs	9	9	female	818	136.1	0.224971
HEIGHT	yfs	9	9	male	804	137.198	0.219862
HEIGHT	yfs	12	12	female	878	154.474	0.247243
HEIGHT	yfs	12	12	male	870	152.873	0.252864
HEIGHT	yfs	15	15	female	909	164.05	0.201223
HEIGHT	yfs	15	15	male	844	172.225	0.270749
HEIGHT	yfs	18	18	female	807	165.261	0.199189
HEIGHT	yfs	18	18	male	683	178.103	0.225511
HEIGHT	yfs	21	21	female	417	165.776	0.280905
HEIGHT	yfs	21	21	male	355	178.561	0.322945
HEIGHT	yfs	24	24	female	380	166.03	0.294081
HEIGHT	yfs	24	24	male	307	179.153	0.324233
PP	alspac	3	2.95767	female	618	31.9185	0.256211
PP	alspac	3	2.94827	male	721	32.8313	0.241028
PP	alspac	4	3.926	female	607	33.8173	0.278432
PP	alspac	4	3.9225	male	719	34.4946	0.256349
PP	alspac	5	5.1751	female	243	39.1561	0.477073
PP	alspac	5	5.16339	male	323	38.8653	0.401015
PP	alspac	8	7.53288	female	2532	42.2166	0.150174
PP	alspac	8	7.52334	male	2688	42.8304	0.145042
PP	alspac	10	9.84748	female	2453	45.2781	0.158766
PP	alspac	10	9.85362	male	2508	45.3383	0.150039
PP	alspac	11	10.6378	female	3530	43.665	0.130814
PP	alspac	11	10.6359	male	3407	44.5234	0.12877
PP	alspac	12	11.7439	female	3504	46.9169	0.129631
PP	alspac	12	11.7398	male	3378	45.9052	0.132124
PP	alspac	15	15.4114	female	1401	54.1896	0.29359
PP	alspac	15	15.3988	male	1148	58.626	0.298113
PP	alspac	18	17.7821	female	1506	47.0902	0.155234
PP	alspac	18	17.7588	male	1351	58.0343	0.199995
PP	alspac	24	24.2283	female	1571	44.7056	0.163138
PP	alspac	24	24.3121	male	955	54.3224	0.254089
PP	strip	0	0.7	female	375	34.0096	0.587623
PP	strip	0	0.7	male	400	34.6395	0.582461
PP	strip	1	1.3	female	394	33.5819	0.547798
PP	strip	1	1.3	male	418	34.5543	0.533626
PP	strip	2	2	female	364	36.8497	0.51829
PP	strip	2	2	male	383	37.7339	0.507773
PP	strip	3	3	female	358	38.8387	0.455522
PP	strip	3	3	male	404	39.878	0.426979
PP	strip	4	4	female	373	40.4604	0.458432
PP	strip	4	4	male	398	41.5715	0.476303
PP	strip	5	5	female	339	38.7565	0.474383
PP	strip	5	5	male	387	38.6918	0.487051
PP	strip	7	7	female	319	42.2904	0.480062
PP	strip	7	7	male	353	41.3509	0.447852
PP	strip	9	9	female	284	42.789	0.381939
PP	strip	9	9	male	304	42.511	0.353525
PP	strip	10	10	female	280	45.6928	0.491906
PP	strip	10	10	male	308	45.4492	0.443597
PP	strip	11	11	female	289	47.6865	0.549447
PP	strip	11	11	male	308	46.8248	0.474195
PP	strip	12	12	female	280	48.0073	0.499167
PP	strip	12	12	male	300	47.3622	0.450212
PP	strip	13	13	female	276	48.2688	0.498198
PP	strip	13	13	male	299	49.5411	0.490283
PP	strip	14	14	female	271	49.9975	0.468553
PP	strip	14	14	male	280	53.5103	0.547681
PP	strip	15	15	female	269	51.8933	0.555063
PP	strip	15	15	male	276	57.7381	0.591349
PP	strip	16	16	female	263	51.0768	0.521592
PP	strip	16	16	male	258	59.6286	0.619575
PP	strip	17	17	female	258	51.4963	0.538843
PP	strip	17	17	male	241	60.8084	0.623244
PP	strip	18	18	female	248	51.3023	0.547424
PP	strip	18	18	male	229	61.1011	0.625894
PP	strip	19	19	female	233	48.7021	0.543779
PP	strip	19	19	male	213	60.1522	0.649058
PP	strip	20	20	female	231	48.7425	0.589247
PP	strip	20	20	male	208	59.6263	0.574204
PP	strip	26	26	female	298	45.0762	0.365104
PP	strip	26	26	male	223	53.2309	0.508145
PP	yfs	24	24	female	147	42.011	0.673211
PP	yfs	24	24	male	134	46.9999	0.835971
sACACE.nmr	alspac	8	7.53288	female	2488	0.0411961	0.000510328
sACACE.nmr	alspac	8	7.52334	male	2653	0.0395747	0.000454252
sACACE.nmr	alspac	15	15.4114	female	1560	0.0265418	0.000488146
sACACE.nmr	alspac	15	15.3988	male	1367	0.0278451	0.000496569
sACACE.nmr	alspac	18	17.7821	female	1608	0.0335473	0.000754504
sACACE.nmr	alspac	18	17.7588	male	1467	0.0269372	0.000522422
sACACE.nmr	alspac	24	24.2283	female	1630	0.0279131	0.000205755
sACACE.nmr	alspac	24	24.3121	male	1052	0.0287296	0.000269539
sACACE.nmr	strip	9	9	female	269	0.0378289	0.00152471
sACACE.nmr	strip	9	9	male	290	0.0384695	0.00145844
sACACE.nmr	strip	11	11	female	282	0.0371708	0.00130949
sACACE.nmr	strip	11	11	male	290	0.0418633	0.0015832
sACACE.nmr	strip	13	13	female	260	0.0374238	0.00134102
sACACE.nmr	strip	13	13	male	269	0.0420355	0.00160465
sACACE.nmr	strip	15	15	female	262	0.0399414	0.00140071
sACACE.nmr	strip	15	15	male	277	0.0449916	0.00181482
sACACE.nmr	strip	17	17	female	242	0.0400979	0.00162585
sACACE.nmr	strip	17	17	male	242	0.0457256	0.00183665
sACACE.nmr	strip	19	19	female	225	0.0463455	0.00162583
sACACE.nmr	strip	19	19	male	213	0.0632166	0.00295244
sACACE.nmr	strip	26	26	female	299	0.0323132	0.00114351
sACACE.nmr	strip	26	26	male	240	0.045742	0.00202544
sACACE.nmr	yfs	24	24	female	146	0.0412394	0.00164302
sACACE.nmr	yfs	24	24	male	130	0.05041	0.00228591
sACE.nmr	alspac	8	7.53288	female	2507	0.0540285	0.000394338
sACE.nmr	alspac	8	7.52334	male	2650	0.0529988	0.000366699
sACE.nmr	alspac	15	15.4114	female	1562	0.0406544	0.000207522
sACE.nmr	alspac	15	15.3988	male	1365	0.0421314	0.000238082
sACE.nmr	alspac	18	17.7821	female	1616	0.0394969	0.000212605
sACE.nmr	alspac	18	17.7588	male	1477	0.0421536	0.000259046
sACE.nmr	alspac	24	24.2283	female	1619	0.0452954	0.000234622
sACE.nmr	alspac	24	24.3121	male	1033	0.0476562	0.000322745
sACE.nmr	strip	9	9	female	273	0.0408367	0.000444992
sACE.nmr	strip	9	9	male	289	0.040576	0.000493087
sACE.nmr	strip	11	11	female	283	0.0377892	0.00044228
sACE.nmr	strip	11	11	male	295	0.0379137	0.000469992
sACE.nmr	strip	13	13	female	254	0.0382585	0.000462438
sACE.nmr	strip	13	13	male	268	0.0391819	0.000492253
sACE.nmr	strip	15	15	female	264	0.0436889	0.000492844
sACE.nmr	strip	15	15	male	281	0.0457708	0.000529838
sACE.nmr	strip	17	17	female	240	0.046078	0.000646405
sACE.nmr	strip	17	17	male	241	0.0480432	0.00072791
sACE.nmr	strip	19	19	female	224	0.0428129	0.000525002
sACE.nmr	strip	19	19	male	214	0.0450215	0.00058999
sACE.nmr	strip	26	26	female	297	0.0378171	0.000498317
sACE.nmr	strip	26	26	male	238	0.0403584	0.00055286
sACE.nmr	yfs	24	24	female	146	0.0411613	0.000864519
sACE.nmr	yfs	24	24	male	134	0.0439689	0.000975437
sALA.nmr	alspac	8	7.53288	female	2528	0.278389	0.00117932
sALA.nmr	alspac	8	7.52334	male	2676	0.2757	0.001177
sALA.nmr	alspac	15	15.4114	female	1560	0.251944	0.00136427
sALA.nmr	alspac	15	15.3988	male	1367	0.243257	0.00128753
sALA.nmr	alspac	18	17.7821	female	1627	0.218324	0.00126973
sALA.nmr	alspac	18	17.7588	male	1485	0.236671	0.00140937
sALA.nmr	alspac	24	24.2283	female	1575	0.32945	0.00111626
sALA.nmr	alspac	24	24.3121	male	1023	0.342226	0.00152399
sALA.nmr	strip	9	9	female	272	0.306814	0.00260176
sALA.nmr	strip	9	9	male	290	0.29623	0.00229233
sALA.nmr	strip	11	11	female	276	0.360666	0.00312157
sALA.nmr	strip	11	11	male	293	0.341277	0.00310098
sALA.nmr	strip	13	13	female	256	0.35913	0.00315403
sALA.nmr	strip	13	13	male	271	0.344451	0.0030926
sALA.nmr	strip	15	15	female	265	0.335046	0.00317469
sALA.nmr	strip	15	15	male	283	0.328206	0.0033177
sALA.nmr	strip	17	17	female	238	0.362603	0.00339965
sALA.nmr	strip	17	17	male	244	0.360472	0.00339223
sALA.nmr	strip	19	19	female	228	0.315135	0.00285574
sALA.nmr	strip	19	19	male	216	0.300268	0.00279229
sALA.nmr	strip	26	26	female	293	0.363765	0.00294032
sALA.nmr	strip	26	26	male	235	0.362985	0.00341424
sALA.nmr	yfs	24	24	female	147	0.422884	0.00491563
sALA.nmr	yfs	24	24	male	136	0.410746	0.00622941
sALB.nmr	alspac	8	7.53288	female	2538	49.1695	0.0381385
sALB.nmr	alspac	8	7.52334	male	2698	48.7632	0.0364412
sALB.nmr	alspac	15	15.4114	female	1561	48.8655	0.0521798
sALB.nmr	alspac	15	15.3988	male	1366	49.2639	0.0574118
sALB.nmr	alspac	18	17.7821	female	1625	47.7486	0.0583464
sALB.nmr	alspac	18	17.7588	male	1483	49.2012	0.0593614
sALB.nmr	alspac	24	24.2283	female	1585	49.3231	0.0696041
sALB.nmr	alspac	24	24.3121	male	980	50.7034	0.0746696
sALB.nmr	strip	9	9	female	272	49.1525	0.177155
sALB.nmr	strip	9	9	male	290	48.409	0.155365
sALB.nmr	strip	11	11	female	285	48.4074	0.113154
sALB.nmr	strip	11	11	male	298	48.493	0.116008
sALB.nmr	strip	13	13	female	261	48.1417	0.1265
sALB.nmr	strip	13	13	male	272	48.2333	0.13687
sALB.nmr	strip	15	15	female	249	51.3879	0.283686
sALB.nmr	strip	15	15	male	266	50.8624	0.276345
sALB.nmr	strip	17	17	female	243	47.2919	0.206146
sALB.nmr	strip	17	17	male	245	48.649	0.184813
sALB.nmr	strip	19	19	female	228	50.6324	0.25072
sALB.nmr	strip	19	19	male	214	51.6554	0.26305
sALB.nmr	strip	26	26	female	302	48.031	0.190644
sALB.nmr	strip	26	26	male	241	50.4692	0.131788
sALB.nmr	yfs	24	24	female	148	55.489	0.293168
sALB.nmr	yfs	24	24	male	136	58.291	0.28683
sAPOA1.nmr	alspac	8	7.53288	female	2541	1.47625	0.00211983
sAPOA1.nmr	alspac	8	7.52334	male	2695	1.47732	0.00220088
sAPOA1.nmr	alspac	15	15.4114	female	1556	1.45162	0.00283805
sAPOA1.nmr	alspac	15	15.3988	male	1368	1.37046	0.00280255
sAPOA1.nmr	alspac	18	17.7821	female	1621	1.45578	0.00292493
sAPOA1.nmr	alspac	18	17.7588	male	1487	1.34188	0.00256683
sAPOA1.nmr	alspac	24	24.2283	female	1541	1.47237	0.00445104
sAPOA1.nmr	alspac	24	24.3121	male	1041	1.34783	0.00472476
sAPOA1.nmr	strip	9	9	female	271	1.45511	0.0092085
sAPOA1.nmr	strip	9	9	male	288	1.47393	0.00982617
sAPOA1.nmr	strip	11	11	female	285	1.37284	0.00815732
sAPOA1.nmr	strip	11	11	male	299	1.39924	0.00924848
sAPOA1.nmr	strip	13	13	female	261	1.37124	0.00849619
sAPOA1.nmr	strip	13	13	male	272	1.35286	0.00929668
sAPOA1.nmr	strip	15	15	female	261	1.44843	0.0104496
sAPOA1.nmr	strip	15	15	male	279	1.33598	0.0101031
sAPOA1.nmr	strip	17	17	female	244	1.38516	0.0111587
sAPOA1.nmr	strip	17	17	male	245	1.25601	0.00830973
sAPOA1.nmr	strip	19	19	female	219	1.55319	0.011791
sAPOA1.nmr	strip	19	19	male	216	1.36493	0.00975621
sAPOA1.nmr	strip	26	26	female	285	1.59314	0.0110832
sAPOA1.nmr	strip	26	26	male	241	1.44629	0.00975032
sAPOA1.nmr	yfs	24	24	female	146	1.71523	0.017656
sAPOA1.nmr	yfs	24	24	male	135	1.51596	0.0125497
sAPOB.nmr	alspac	8	7.53288	female	2505	0.736276	0.00229872
sAPOB.nmr	alspac	8	7.52334	male	2682	0.695336	0.00207223
sAPOB.nmr	alspac	15	15.4114	female	1552	0.662608	0.00290998
sAPOB.nmr	alspac	15	15.3988	male	1366	0.629084	0.00294514
sAPOB.nmr	alspac	18	17.7821	female	1616	0.663676	0.00307095
sAPOB.nmr	alspac	18	17.7588	male	1475	0.627909	0.00292862
sAPOB.nmr	alspac	24	24.2283	female	1620	0.648768	0.0034286
sAPOB.nmr	alspac	24	24.3121	male	1022	0.673625	0.00444936
sAPOB.nmr	strip	9	9	female	272	0.722547	0.00760992
sAPOB.nmr	strip	9	9	male	290	0.666317	0.00610255
sAPOB.nmr	strip	11	11	female	284	0.711496	0.00725803
sAPOB.nmr	strip	11	11	male	298	0.669567	0.00647955
sAPOB.nmr	strip	13	13	female	256	0.704775	0.00778693
sAPOB.nmr	strip	13	13	male	268	0.67597	0.00746282
sAPOB.nmr	strip	15	15	female	263	0.731577	0.00787125
sAPOB.nmr	strip	15	15	male	281	0.686719	0.00755862
sAPOB.nmr	strip	17	17	female	237	0.720695	0.00879697
sAPOB.nmr	strip	17	17	male	237	0.674525	0.00825186
sAPOB.nmr	strip	19	19	female	225	0.730483	0.00898146
sAPOB.nmr	strip	19	19	male	215	0.69622	0.00874527
sAPOB.nmr	strip	26	26	female	302	0.689398	0.00826372
sAPOB.nmr	strip	26	26	male	238	0.739002	0.00930536
sAPOB.nmr	yfs	24	24	female	148	0.859755	0.0151905
sAPOB.nmr	yfs	24	24	male	136	0.86787	0.0157764
sBCAA.nmr	alspac	8	7.53288	female	2463	0.240317	0.0010846
sBCAA.nmr	alspac	8	7.52334	male	2628	0.240401	0.00108348
sBCAA.nmr	alspac	15	15.4114	female	1556	0.232326	0.000960143
sBCAA.nmr	alspac	15	15.3988	male	1349	0.262027	0.00110564
sBCAA.nmr	alspac	18	17.7821	female	1626	0.223191	0.000995581
sBCAA.nmr	alspac	18	17.7588	male	1467	0.267027	0.00112113
sBCAA.nmr	alspac	24	24.2283	female	1622	0.227643	0.000940838
sBCAA.nmr	alspac	24	24.3121	male	1023	0.27207	0.00132989
sBCAA.nmr	strip	9	9	female	271	0.284441	0.0024772
sBCAA.nmr	strip	9	9	male	290	0.282541	0.00217435
sBCAA.nmr	strip	11	11	female	283	0.279821	0.00253917
sBCAA.nmr	strip	11	11	male	292	0.278839	0.00255658
sBCAA.nmr	strip	13	13	female	258	0.288521	0.00246268
sBCAA.nmr	strip	13	13	male	269	0.302107	0.00251788
sBCAA.nmr	strip	15	15	female	259	0.295206	0.00299266
sBCAA.nmr	strip	15	15	male	274	0.331317	0.00280076
sBCAA.nmr	strip	17	17	female	243	0.282718	0.00256055
sBCAA.nmr	strip	17	17	male	236	0.336694	0.00281838
sBCAA.nmr	strip	19	19	female	226	0.297377	0.00284096
sBCAA.nmr	strip	19	19	male	199	0.349467	0.00303479
sBCAA.nmr	strip	26	26	female	300	0.263357	0.00257117
sBCAA.nmr	strip	26	26	male	225	0.341829	0.00313217
sBCAA.nmr	yfs	24	24	female	148	0.333028	0.00392149
sBCAA.nmr	yfs	24	24	male	132	0.395363	0.00433234
sBOHBUT.nmr	alspac	8	7.53288	female	2513	0.0561302	0.000746054
sBOHBUT.nmr	alspac	8	7.52334	male	2680	0.0491747	0.000578086
sBOHBUT.nmr	alspac	15	15.4114	female	1548	0.0653011	0.0011192
sBOHBUT.nmr	alspac	15	15.3988	male	1365	0.0558196	0.000989275
sBOHBUT.nmr	alspac	18	17.7821	female	1591	0.0778234	0.00164621
sBOHBUT.nmr	alspac	18	17.7588	male	1469	0.0572755	0.0010811
sBOHBUT.nmr	alspac	24	24.2283	female	1612	0.119974	0.0012843
sBOHBUT.nmr	alspac	24	24.3121	male	1046	0.112106	0.0011469
sBOHBUT.nmr	strip	9	9	female	265	0.110541	0.00333183
sBOHBUT.nmr	strip	9	9	male	288	0.108015	0.00336898
sBOHBUT.nmr	strip	11	11	female	283	0.104313	0.00242195
sBOHBUT.nmr	strip	11	11	male	292	0.106627	0.0029619
sBOHBUT.nmr	strip	13	13	female	260	0.0963909	0.00249387
sBOHBUT.nmr	strip	13	13	male	269	0.101838	0.00280619
sBOHBUT.nmr	strip	15	15	female	264	0.0846978	0.00230412
sBOHBUT.nmr	strip	15	15	male	279	0.0896905	0.00241914
sBOHBUT.nmr	strip	17	17	female	241	0.0939472	0.00258644
sBOHBUT.nmr	strip	17	17	male	244	0.0951572	0.0024801
sBOHBUT.nmr	strip	19	19	female	226	0.0992619	0.00296277
sBOHBUT.nmr	strip	19	19	male	214	0.100857	0.0028049
sBOHBUT.nmr	strip	26	26	female	295	0.105702	0.00266846
sBOHBUT.nmr	strip	26	26	male	239	0.112711	0.00301936
sBOHBUT.nmr	yfs	24	24	female	119	0.0962282	0.00369742
sBOHBUT.nmr	yfs	24	24	male	118	0.111631	0.00381708
SBP	alspac	3	2.95767	female	620	83.9794	0.489285
SBP	alspac	3	2.94827	male	723	85.1951	0.473504
SBP	alspac	4	3.926	female	607	86.6243	0.558361
SBP	alspac	4	3.9225	male	720	87.5946	0.507789
SBP	alspac	5	5.1751	female	245	98.8928	0.533823
SBP	alspac	5	5.16339	male	324	98.0554	0.385891
SBP	alspac	8	7.53288	female	2533	98.2903	0.182961
SBP	alspac	8	7.52334	male	2693	98.4124	0.172242
SBP	alspac	10	9.84748	female	2453	102.155	0.186481
SBP	alspac	10	9.85362	male	2509	101.951	0.176518
SBP	alspac	11	10.6378	female	3572	103.937	0.149967
SBP	alspac	11	10.6359	male	3427	103.463	0.148637
SBP	alspac	12	11.7439	female	3506	105.475	0.161448
SBP	alspac	12	11.7398	male	3378	104.553	0.157555
SBP	alspac	15	15.4114	female	1457	119.726	0.258471
SBP	alspac	15	15.3988	male	1213	124.715	0.260769
SBP	alspac	18	17.7821	female	1514	111.757	0.204919
SBP	alspac	18	17.7588	male	1354	121.34	0.229431
SBP	alspac	24	24.2283	female	1618	111.166	0.229102
SBP	alspac	24	24.3121	male	985	121.685	0.268587
SBP	strip	0	0.7	female	384	92.3473	0.672209
SBP	strip	0	0.7	male	403	93.6448	0.635021
SBP	strip	1	1.3	female	410	95.2511	0.709141
SBP	strip	1	1.3	male	432	94.9091	0.657828
SBP	strip	2	2	female	370	98.0403	0.634733
SBP	strip	2	2	male	401	97.9384	0.632898
SBP	strip	3	3	female	368	98.4752	0.541991
SBP	strip	3	3	male	407	99.4827	0.439514
SBP	strip	4	4	female	376	99.6431	0.4983
SBP	strip	4	4	male	402	100.841	0.488907
SBP	strip	5	5	female	340	96.2168	0.511008
SBP	strip	5	5	male	388	95.1217	0.509073
SBP	strip	7	7	female	319	100.699	0.548306
SBP	strip	7	7	male	354	99.4632	0.450949
SBP	strip	9	9	female	284	100.744	0.489146
SBP	strip	9	9	male	304	100.373	0.399646
SBP	strip	10	10	female	280	104.275	0.616632
SBP	strip	10	10	male	309	104.521	0.508531
SBP	strip	11	11	female	289	106.553	0.600005
SBP	strip	11	11	male	308	105.138	0.565107
SBP	strip	12	12	female	280	107.028	0.571288
SBP	strip	12	12	male	300	106.727	0.563474
SBP	strip	13	13	female	276	108.958	0.580138
SBP	strip	13	13	male	299	109.255	0.546261
SBP	strip	14	14	female	271	111.418	0.563471
SBP	strip	14	14	male	280	114.469	0.61869
SBP	strip	15	15	female	269	112.579	0.633649
SBP	strip	15	15	male	276	119.159	0.713248
SBP	strip	16	16	female	263	110.413	0.605759
SBP	strip	16	16	male	258	119.326	0.701244
SBP	strip	17	17	female	258	112.045	0.619316
SBP	strip	17	17	male	241	121.933	0.743967
SBP	strip	18	18	female	248	113.028	0.699513
SBP	strip	18	18	male	229	123.528	0.689358
SBP	strip	19	19	female	233	114.217	0.715057
SBP	strip	19	19	male	214	125.053	0.733179
SBP	strip	20	20	female	231	114.113	0.743091
SBP	strip	20	20	male	208	124.698	0.725799
SBP	strip	26	26	female	300	115.737	0.493598
SBP	strip	26	26	male	230	125.84	0.564141
SBP	yfs	24	24	female	147	112.32	0.829749
SBP	yfs	24	24	male	134	118.097	0.972667
sCHOL	alspac	0	0	female	2239	1.7028	0.0118732
sCHOL	alspac	0	0	male	2330	1.59497	0.0116234
sCHOL	alspac	3	2.95767	female	210	4.15654	0.0526817
sCHOL	alspac	3	2.94827	male	278	4.11973	0.0400954
sCHOL	alspac	4	3.926	female	265	3.55114	0.0504234
sCHOL	alspac	4	3.9225	male	340	3.37126	0.0409548
sCHOL	alspac	8	7.53288	female	2519	4.4706	0.0127415
sCHOL	alspac	8	7.52334	male	2685	4.30647	0.0121579
sCHOL	alspac	10	9.84748	female	2404	4.32518	0.0134484
sCHOL	alspac	10	9.85362	male	2457	4.18487	0.0127039
sCHOL	alspac	15	15.4114	female	1565	3.86247	0.0160589
sCHOL	alspac	15	15.3988	male	1368	3.52958	0.0156218
sCHOL	alspac	18	17.7821	female	1623	3.87238	0.0164228
sCHOL	alspac	18	17.7588	male	1488	3.51308	0.0161302
sCHOL	alspac	24	24.2283	female	1580	4.37437	0.0181328
sCHOL	alspac	24	24.3121	male	1027	4.24633	0.0232061
sCHOL	strip	0	0.7	female	402	4.25252	0.0393594
sCHOL	strip	0	0.7	male	436	3.96778	0.0334838
sCHOL	strip	1	1.3	female	449	4.34052	0.033922
sCHOL	strip	1	1.3	male	466	4.0628	0.0335845
sCHOL	strip	2	2	female	397	4.44935	0.0356478
sCHOL	strip	2	2	male	425	4.23576	0.0344474
sCHOL	strip	3	3	female	383	4.54278	0.0351454
sCHOL	strip	3	3	male	425	4.3803	0.0329925
sCHOL	strip	4	4	female	379	4.52063	0.0370184
sCHOL	strip	4	4	male	405	4.37416	0.0342574
sCHOL	strip	5	5	female	343	4.57689	0.0386861
sCHOL	strip	5	5	male	389	4.40194	0.0346182
sCHOL	strip	7	7	female	316	4.68065	0.0383689
sCHOL	strip	7	7	male	353	4.45436	0.0342004
sCHOL	strip	9	9	female	277	4.69158	0.0427106
sCHOL	strip	9	9	male	305	4.5097	0.0378393
sCHOL	strip	10	10	female	281	4.6119	0.0409977
sCHOL	strip	10	10	male	306	4.45865	0.03532
sCHOL	strip	11	11	female	286	4.48721	0.0435516
sCHOL	strip	11	11	male	305	4.4381	0.0392205
sCHOL	strip	12	12	female	277	4.28254	0.0395882
sCHOL	strip	12	12	male	298	4.32481	0.041474
sCHOL	strip	13	13	female	274	4.26216	0.0392186
sCHOL	strip	13	13	male	298	4.1417	0.0399277
sCHOL	strip	14	14	female	270	4.25284	0.0398215
sCHOL	strip	14	14	male	284	4.00908	0.0404891
sCHOL	strip	15	15	female	268	4.15313	0.0410526
sCHOL	strip	15	15	male	284	3.70772	0.0402218
sCHOL	strip	16	16	female	262	4.18262	0.0438383
sCHOL	strip	16	16	male	264	3.72453	0.0413101
sCHOL	strip	17	17	female	257	4.28419	0.046355
sCHOL	strip	17	17	male	256	3.82256	0.0415795
sCHOL	strip	18	18	female	248	4.42683	0.0471629
sCHOL	strip	18	18	male	244	3.92587	0.0431255
sCHOL	strip	19	19	female	232	4.47168	0.0445841
sCHOL	strip	19	19	male	232	4.06312	0.0490364
sCHOL	strip	20	20	female	229	4.53278	0.0481854
sCHOL	strip	20	20	male	222	4.07576	0.0460715
sCHOL	strip	26	26	female	291	4.55978	0.0445452
sCHOL	strip	26	26	male	234	4.45958	0.0532727
sCHOL	yfs	3	3	female	263	4.60521	0.0468318
sCHOL	yfs	3	3	male	274	4.49829	0.0454236
sCHOL	yfs	6	6	female	523	4.8729	0.033285
sCHOL	yfs	6	6	male	517	4.66196	0.0342331
sCHOL	yfs	9	9	female	812	4.88067	0.0255908
sCHOL	yfs	9	9	male	800	4.73832	0.0260735
sCHOL	yfs	12	12	female	875	4.62352	0.026783
sCHOL	yfs	12	12	male	868	4.61919	0.0268434
sCHOL	yfs	15	15	female	904	4.52079	0.0261983
sCHOL	yfs	15	15	male	848	4.15021	0.026223
sCHOL	yfs	18	18	female	800	4.56923	0.0275426
sCHOL	yfs	18	18	male	697	4.239	0.0306706
sCHOL	yfs	21	21	female	414	4.70715	0.038044
sCHOL	yfs	21	21	male	363	4.42274	0.0417525
sCHOL	yfs	24	24	female	378	4.75816	0.0455849
sCHOL	yfs	24	24	male	320	4.60042	0.0484882
sCHOL.nmr	alspac	8	7.53288	female	2513	4.00036	0.0116697
sCHOL.nmr	alspac	8	7.52334	male	2682	3.8535	0.0104222
sCHOL.nmr	alspac	15	15.4114	female	1541	3.65721	0.0149569
sCHOL.nmr	alspac	15	15.3988	male	1368	3.31032	0.015357
sCHOL.nmr	alspac	18	17.7821	female	1608	3.67798	0.014954
sCHOL.nmr	alspac	18	17.7588	male	1485	3.2225	0.0146402
sCHOL.nmr	alspac	24	24.2283	female	1602	3.61727	0.0191794
sCHOL.nmr	alspac	24	24.3121	male	1038	3.38171	0.0217885
sCHOL.nmr	strip	9	9	female	273	4.08379	0.0437351
sCHOL.nmr	strip	9	9	male	290	3.81378	0.033814
sCHOL.nmr	strip	11	11	female	285	3.78047	0.0401815
sCHOL.nmr	strip	11	11	male	299	3.67821	0.0381311
sCHOL.nmr	strip	13	13	female	256	3.62919	0.0426728
sCHOL.nmr	strip	13	13	male	266	3.55024	0.0391194
sCHOL.nmr	strip	15	15	female	263	3.90068	0.0429835
sCHOL.nmr	strip	15	15	male	281	3.50502	0.0400882
sCHOL.nmr	strip	17	17	female	237	3.62615	0.0495138
sCHOL.nmr	strip	17	17	male	238	3.22689	0.0447143
sCHOL.nmr	strip	19	19	female	227	4.02603	0.048615
sCHOL.nmr	strip	19	19	male	216	3.50736	0.0426634
sCHOL.nmr	strip	26	26	female	296	3.969	0.0431767
sCHOL.nmr	strip	26	26	male	239	3.82899	0.0459304
sCHOL.nmr	yfs	24	24	female	147	4.89236	0.0746616
sCHOL.nmr	yfs	24	24	male	136	4.51796	0.0747125
sCIT.nmr	alspac	8	7.53288	female	2531	0.128641	0.000469436
sCIT.nmr	alspac	8	7.52334	male	2687	0.125583	0.000477039
sCIT.nmr	alspac	15	15.4114	female	1552	0.104572	0.000541645
sCIT.nmr	alspac	15	15.3988	male	1360	0.113988	0.000608774
sCIT.nmr	alspac	18	17.7821	female	1627	0.0924926	0.000533583
sCIT.nmr	alspac	18	17.7588	male	1487	0.0947434	0.000603044
sCIT.nmr	alspac	24	24.2283	female	1573	0.156941	0.000534244
sCIT.nmr	alspac	24	24.3121	male	1006	0.158244	0.000641885
sCIT.nmr	strip	9	9	female	260	0.114832	0.000800845
sCIT.nmr	strip	9	9	male	285	0.114596	0.000818056
sCIT.nmr	strip	11	11	female	284	0.0981729	0.000861479
sCIT.nmr	strip	11	11	male	296	0.0948703	0.000918111
sCIT.nmr	strip	13	13	female	259	0.100613	0.00094448
sCIT.nmr	strip	13	13	male	270	0.102337	0.000908515
sCIT.nmr	strip	15	15	female	263	0.0944216	0.000927912
sCIT.nmr	strip	15	15	male	279	0.102948	0.000963217
sCIT.nmr	strip	17	17	female	243	0.0826357	0.0010625
sCIT.nmr	strip	17	17	male	245	0.0808026	0.00113982
sCIT.nmr	strip	19	19	female	226	0.0935844	0.00105887
sCIT.nmr	strip	19	19	male	213	0.0906978	0.00100658
sCIT.nmr	strip	26	26	female	296	0.106833	0.000631523
sCIT.nmr	strip	26	26	male	238	0.103108	0.000740899
sCIT.nmr	yfs	24	24	female	146	0.11735	0.00171979
sCIT.nmr	yfs	24	24	male	135	0.112484	0.00179408
sCREA.nmr	alspac	8	7.53288	female	2542	35.962	0.116392
sCREA.nmr	alspac	8	7.52334	male	2696	36.0361	0.111488
sCREA.nmr	alspac	15	15.4114	female	1560	56.1081	0.204832
sCREA.nmr	alspac	15	15.3988	male	1347	61.898	0.255285
sCREA.nmr	alspac	18	17.7821	female	1626	58.313	0.190313
sCREA.nmr	alspac	18	17.7588	male	1389	69.3429	0.21142
sCREA.nmr	alspac	24	24.2283	female	1630	51.0591	0.16873
sCREA.nmr	alspac	24	24.3121	male	1031	62.5094	0.236402
sCREA.nmr	strip	9	9	female	273	32.5332	0.303986
sCREA.nmr	strip	9	9	male	290	32.4795	0.330763
sCREA.nmr	strip	11	11	female	284	35.0648	0.348024
sCREA.nmr	strip	11	11	male	296	35.5667	0.338123
sCREA.nmr	strip	13	13	female	260	40.7294	0.34663
sCREA.nmr	strip	13	13	male	271	41.0557	0.334677
sCREA.nmr	strip	15	15	female	265	48.5373	0.413076
sCREA.nmr	strip	15	15	male	282	52.1399	0.538978
sCREA.nmr	strip	17	17	female	243	50.6641	0.425782
sCREA.nmr	strip	17	17	male	245	60.1846	0.504383
sCREA.nmr	strip	19	19	female	228	54.783	0.477999
sCREA.nmr	strip	19	19	male	213	64.4331	0.470797
sCREA.nmr	strip	26	26	female	299	58.6223	0.424512
sCREA.nmr	strip	26	26	male	210	70.3774	0.517007
sCREA.nmr	yfs	24	24	female	148	60.4105	0.702156
sCREA.nmr	yfs	24	24	male	136	73.9112	0.812454
sCRP	alspac	0	0	female	2220	0.0027324	0.000121506
sCRP	alspac	0	0	male	2303	0.00319458	0.000139462
sCRP	alspac	10	9.84748	female	2395	0.331224	0.00775826
sCRP	alspac	10	9.85362	male	2450	0.209692	0.00473919
sCRP	alspac	15	15.4114	female	1552	0.463595	0.0121426
sCRP	alspac	15	15.3988	male	1352	0.494587	0.0136801
sCRP	alspac	18	17.7821	female	1599	0.755316	0.020639
sCRP	alspac	18	17.7588	male	1472	0.528658	0.0134712
sCRP	alspac	24	24.2283	female	1592	0.91467	0.0283691
sCRP	alspac	24	24.3121	male	1045	0.59774	0.0221794
sCRP	strip	11	11	female	287	0.354152	0.0223546
sCRP	strip	11	11	male	304	0.289158	0.0197865
sCRP	strip	13	13	female	263	0.281203	0.0159091
sCRP	strip	13	13	male	295	0.340512	0.0207376
sCRP	strip	15	15	female	268	0.372515	0.0216399
sCRP	strip	15	15	male	283	0.374696	0.0230263
sCRP	strip	17	17	female	252	0.702863	0.0497958
sCRP	strip	17	17	male	254	0.51105	0.0334995
sCRP	strip	18	18	female	225	0.741793	0.0582287
sCRP	strip	18	18	male	233	0.61621	0.0459798
sCRP	strip	19	19	female	229	1.01843	0.0832718
sCRP	strip	19	19	male	230	0.634331	0.0466712
sCRP	strip	20	20	female	230	1.09713	0.0837479
sCRP	strip	20	20	male	220	0.728233	0.052398
sCRP	strip	26	26	female	301	1.07787	0.0723142
sCRP	strip	26	26	male	239	0.700799	0.0475598
sCRP	yfs	24	24	female	144	1.01493	0.10279
sCRP	yfs	24	24	male	134	0.522914	0.0511367
sDHA.FA.nmr	alspac	8	7.53288	female	2479	0.010548	4.11217e-05
sDHA.FA.nmr	alspac	8	7.52334	male	2652	0.0103408	4.09517e-05
sDHA.FA.nmr	alspac	15	15.4114	female	1543	0.0104771	6.55474e-05
sDHA.FA.nmr	alspac	15	15.3988	male	1360	0.00965899	6.48208e-05
sDHA.FA.nmr	alspac	18	17.7821	female	1570	0.0112498	6.63899e-05
sDHA.FA.nmr	alspac	18	17.7588	male	1471	0.0100397	6.44636e-05
sDHA.FA.nmr	alspac	24	24.2283	female	1594	0.0135231	6.70531e-05
sDHA.FA.nmr	alspac	24	24.3121	male	1037	0.0121151	7.69774e-05
sDHA.FA.nmr	strip	9	9	female	272	0.0192887	0.000362764
sDHA.FA.nmr	strip	9	9	male	290	0.0184108	0.00028711
sDHA.FA.nmr	strip	11	11	female	284	0.0127515	0.000185188
sDHA.FA.nmr	strip	11	11	male	299	0.0125101	0.000183538
sDHA.FA.nmr	strip	13	13	female	255	0.0130335	0.000211054
sDHA.FA.nmr	strip	13	13	male	268	0.0124046	0.000184001
sDHA.FA.nmr	strip	15	15	female	258	0.0188888	0.000333889
sDHA.FA.nmr	strip	15	15	male	280	0.0174115	0.000310886
sDHA.FA.nmr	strip	17	17	female	238	0.0139903	0.000264815
sDHA.FA.nmr	strip	17	17	male	236	0.0121134	0.00018928
sDHA.FA.nmr	strip	19	19	female	203	0.0211875	0.000475811
sDHA.FA.nmr	strip	19	19	male	212	0.0172923	0.000446727
sDHA.FA.nmr	strip	26	26	female	296	0.0141138	0.000173007
sDHA.FA.nmr	strip	26	26	male	238	0.0129347	0.000190595
sDHA.FA.nmr	yfs	24	24	female	147	0.0155593	0.000351749
sDHA.FA.nmr	yfs	24	24	male	136	0.0130185	0.000317541
sDHA.nmr	alspac	8	7.53288	female	2531	0.108659	0.000502132
sDHA.nmr	alspac	8	7.52334	male	2680	0.102152	0.000450791
sDHA.nmr	alspac	15	15.4114	female	1551	0.0950999	0.000728497
sDHA.nmr	alspac	15	15.3988	male	1363	0.0800464	0.000637366
sDHA.nmr	alspac	18	17.7821	female	1574	0.104473	0.000725401
sDHA.nmr	alspac	18	17.7588	male	1476	0.084059	0.000689633
sDHA.nmr	alspac	24	24.2283	female	1596	0.113525	0.000727176
sDHA.nmr	alspac	24	24.3121	male	1047	0.0979578	0.000736331
sDHA.nmr	strip	9	9	female	272	0.161197	0.00338794
sDHA.nmr	strip	9	9	male	290	0.14701	0.00268031
sDHA.nmr	strip	11	11	female	285	0.114767	0.00177222
sDHA.nmr	strip	11	11	male	299	0.108929	0.00183212
sDHA.nmr	strip	13	13	female	259	0.117938	0.00221257
sDHA.nmr	strip	13	13	male	272	0.107672	0.00198582
sDHA.nmr	strip	15	15	female	259	0.16356	0.0033818
sDHA.nmr	strip	15	15	male	281	0.14853	0.00327943
sDHA.nmr	strip	17	17	female	244	0.131718	0.00302352
sDHA.nmr	strip	17	17	male	243	0.103389	0.00218509
sDHA.nmr	strip	19	19	female	205	0.201786	0.00494815
sDHA.nmr	strip	19	19	male	213	0.145435	0.00427713
sDHA.nmr	strip	26	26	female	299	0.139091	0.00258665
sDHA.nmr	strip	26	26	male	240	0.121445	0.00208457
sDHA.nmr	yfs	24	24	female	148	0.196301	0.00544069
sDHA.nmr	yfs	24	24	male	136	0.147198	0.00412732
sESTC.nmr	alspac	8	7.53288	female	2512	2.81527	0.00806334
sESTC.nmr	alspac	8	7.52334	male	2681	2.71473	0.00745115
sESTC.nmr	alspac	15	15.4114	female	1545	2.54288	0.0105405
sESTC.nmr	alspac	15	15.3988	male	1368	2.29838	0.0104858
sESTC.nmr	alspac	18	17.7821	female	1596	2.57614	0.0113508
sESTC.nmr	alspac	18	17.7588	male	1481	2.26992	0.0102146
sESTC.nmr	alspac	24	24.2283	female	1601	2.53655	0.0139659
sESTC.nmr	alspac	24	24.3121	male	1038	2.38054	0.0156904
sESTC.nmr	strip	9	9	female	272	2.94315	0.0326292
sESTC.nmr	strip	9	9	male	290	2.75072	0.0253574
sESTC.nmr	strip	11	11	female	285	2.70304	0.0287111
sESTC.nmr	strip	11	11	male	299	2.64517	0.027425
sESTC.nmr	strip	13	13	female	256	2.54532	0.0301795
sESTC.nmr	strip	13	13	male	266	2.50171	0.0288629
sESTC.nmr	strip	15	15	female	263	2.80478	0.0309891
sESTC.nmr	strip	15	15	male	281	2.51212	0.0316553
sESTC.nmr	strip	17	17	female	237	2.62018	0.0349085
sESTC.nmr	strip	17	17	male	239	2.35029	0.0342642
sESTC.nmr	strip	19	19	female	227	2.89954	0.0339805
sESTC.nmr	strip	19	19	male	213	2.55155	0.0328506
sESTC.nmr	strip	26	26	female	295	2.83185	0.0313361
sESTC.nmr	strip	26	26	male	238	2.75405	0.033154
sESTC.nmr	yfs	24	24	female	147	3.45859	0.0545644
sESTC.nmr	yfs	24	24	male	136	3.21429	0.05675
sFAW3.FA.nmr	alspac	8	7.53288	female	2465	0.0323834	9.44333e-05
sFAW3.FA.nmr	alspac	8	7.52334	male	2650	0.0324572	9.87145e-05
sFAW3.FA.nmr	alspac	15	15.4114	female	1543	0.0315868	0.000141294
sFAW3.FA.nmr	alspac	15	15.3988	male	1358	0.0308758	0.00015772
sFAW3.FA.nmr	alspac	18	17.7821	female	1592	0.0323291	0.000142565
sFAW3.FA.nmr	alspac	18	17.7588	male	1470	0.0324468	0.000144194
sFAW3.FA.nmr	alspac	24	24.2283	female	1603	0.0338217	0.000142809
sFAW3.FA.nmr	alspac	24	24.3121	male	1034	0.0350594	0.000165463
sFAW3.FA.nmr	strip	9	9	female	272	0.0425052	0.000510605
sFAW3.FA.nmr	strip	9	9	male	290	0.0420304	0.000520953
sFAW3.FA.nmr	strip	11	11	female	284	0.0388162	0.000370234
sFAW3.FA.nmr	strip	11	11	male	299	0.0397085	0.000385359
sFAW3.FA.nmr	strip	13	13	female	254	0.0392401	0.000414029
sFAW3.FA.nmr	strip	13	13	male	267	0.0385546	0.000403925
sFAW3.FA.nmr	strip	15	15	female	261	0.0427267	0.000498483
sFAW3.FA.nmr	strip	15	15	male	279	0.0407759	0.000453788
sFAW3.FA.nmr	strip	17	17	female	236	0.0392086	0.000527336
sFAW3.FA.nmr	strip	17	17	male	236	0.0384027	0.000454662
sFAW3.FA.nmr	strip	19	19	female	220	0.0443169	0.000579585
sFAW3.FA.nmr	strip	19	19	male	212	0.0439975	0.000619373
sFAW3.FA.nmr	strip	26	26	female	294	0.0413125	0.000416505
sFAW3.FA.nmr	strip	26	26	male	237	0.0398276	0.00044499
sFAW3.FA.nmr	yfs	24	24	female	146	0.0422997	0.000617165
sFAW3.FA.nmr	yfs	24	24	male	136	0.041095	0.000632482
sFAW3.nmr	alspac	8	7.53288	female	2507	0.334902	0.00131324
sFAW3.nmr	alspac	8	7.52334	male	2672	0.322784	0.00120734
sFAW3.nmr	alspac	15	15.4114	female	1550	0.286514	0.00169598
sFAW3.nmr	alspac	15	15.3988	male	1361	0.255813	0.00172749
sFAW3.nmr	alspac	18	17.7821	female	1602	0.302224	0.00177194
sFAW3.nmr	alspac	18	17.7588	male	1474	0.271304	0.00171511
sFAW3.nmr	alspac	24	24.2283	female	1610	0.28457	0.00182003
sFAW3.nmr	alspac	24	24.3121	male	1041	0.282416	0.00212388
sFAW3.nmr	strip	9	9	female	272	0.355574	0.00566143
sFAW3.nmr	strip	9	9	male	290	0.338284	0.00487933
sFAW3.nmr	strip	11	11	female	285	0.349599	0.00436834
sFAW3.nmr	strip	11	11	male	299	0.345617	0.0046505
sFAW3.nmr	strip	13	13	female	255	0.351244	0.00498999
sFAW3.nmr	strip	13	13	male	268	0.331325	0.00497495
sFAW3.nmr	strip	15	15	female	262	0.37227	0.00577677
sFAW3.nmr	strip	15	15	male	280	0.329567	0.00511853
sFAW3.nmr	strip	17	17	female	239	0.365827	0.00654291
sFAW3.nmr	strip	17	17	male	240	0.324581	0.00550277
sFAW3.nmr	strip	19	19	female	223	0.422552	0.00751456
sFAW3.nmr	strip	19	19	male	213	0.364724	0.00666087
sFAW3.nmr	strip	26	26	female	296	0.405042	0.00617845
sFAW3.nmr	strip	26	26	male	239	0.383205	0.00639057
sFAW3.nmr	yfs	24	24	female	147	0.529985	0.0106636
sFAW3.nmr	yfs	24	24	male	136	0.470247	0.00959262
sFAW6.FA.nmr	alspac	8	7.53288	female	2458	0.336431	0.000495513
sFAW6.FA.nmr	alspac	8	7.52334	male	2653	0.337766	0.000496515
sFAW6.FA.nmr	alspac	15	15.4114	female	1544	0.341867	0.000592797
sFAW6.FA.nmr	alspac	15	15.3988	male	1365	0.338539	0.000708041
sFAW6.FA.nmr	alspac	18	17.7821	female	1603	0.332307	0.000592871
sFAW6.FA.nmr	alspac	18	17.7588	male	1478	0.329166	0.000651437
sFAW6.FA.nmr	alspac	24	24.2283	female	1608	0.341228	0.000504003
sFAW6.FA.nmr	alspac	24	24.3121	male	1039	0.336757	0.000774301
sFAW6.FA.nmr	strip	9	9	female	273	0.357414	0.002139
sFAW6.FA.nmr	strip	9	9	male	290	0.359958	0.00231804
sFAW6.FA.nmr	strip	11	11	female	284	0.332568	0.00144999
sFAW6.FA.nmr	strip	11	11	male	299	0.336491	0.00162984
sFAW6.FA.nmr	strip	13	13	female	256	0.329719	0.00157989
sFAW6.FA.nmr	strip	13	13	male	268	0.332222	0.00173495
sFAW6.FA.nmr	strip	15	15	female	263	0.354777	0.00187961
sFAW6.FA.nmr	strip	15	15	male	279	0.349583	0.0019093
sFAW6.FA.nmr	strip	17	17	female	238	0.324649	0.00164402
sFAW6.FA.nmr	strip	17	17	male	236	0.324011	0.00190618
sFAW6.FA.nmr	strip	19	19	female	223	0.34279	0.00220156
sFAW6.FA.nmr	strip	19	19	male	211	0.341378	0.00209533
sFAW6.FA.nmr	strip	26	26	female	293	0.369438	0.00145995
sFAW6.FA.nmr	strip	26	26	male	236	0.373073	0.00165474
sFAW6.FA.nmr	yfs	24	24	female	147	0.310685	0.00255442
sFAW6.FA.nmr	yfs	24	24	male	136	0.31819	0.00239408
sFAW6.nmr	alspac	8	7.53288	female	2479	3.45836	0.00915698
sFAW6.nmr	alspac	8	7.52334	male	2670	3.35243	0.00874796
sFAW6.nmr	alspac	15	15.4114	female	1547	3.09028	0.0118494
sFAW6.nmr	alspac	15	15.3988	male	1368	2.80118	0.0111746
sFAW6.nmr	alspac	18	17.7821	female	1613	3.0994	0.0119156
sFAW6.nmr	alspac	18	17.7588	male	1483	2.7475	0.0109619
sFAW6.nmr	alspac	24	24.2283	female	1610	2.92466	0.0142397
sFAW6.nmr	alspac	24	24.3121	male	1046	2.70862	0.0164758
sFAW6.nmr	strip	9	9	female	273	3.02276	0.0314266
sFAW6.nmr	strip	9	9	male	290	2.89358	0.025846
sFAW6.nmr	strip	11	11	female	285	2.98878	0.0256746
sFAW6.nmr	strip	11	11	male	299	2.95323	0.0260692
sFAW6.nmr	strip	13	13	female	256	2.94369	0.030692
sFAW6.nmr	strip	13	13	male	268	2.83853	0.0312409
sFAW6.nmr	strip	15	15	female	264	3.07838	0.0321351
sFAW6.nmr	strip	15	15	male	281	2.80784	0.0332587
sFAW6.nmr	strip	17	17	female	238	2.99636	0.0365147
sFAW6.nmr	strip	17	17	male	238	2.71324	0.0329866
sFAW6.nmr	strip	19	19	female	225	3.24044	0.0381092
sFAW6.nmr	strip	19	19	male	212	2.80528	0.031384
sFAW6.nmr	strip	26	26	female	294	3.64605	0.0314393
sFAW6.nmr	strip	26	26	male	238	3.60734	0.0328649
sFAW6.nmr	yfs	24	24	female	147	3.9235	0.0493242
sFAW6.nmr	yfs	24	24	male	136	3.62805	0.049893
sFREEC.nmr	alspac	8	7.53288	female	2511	1.18434	0.0033384
sFREEC.nmr	alspac	8	7.52334	male	2680	1.1385	0.00340117
sFREEC.nmr	alspac	15	15.4114	female	1536	1.12913	0.00451407
sFREEC.nmr	alspac	15	15.3988	male	1367	1.00974	0.00468051
sFREEC.nmr	alspac	18	17.7821	female	1603	1.10935	0.004775
sFREEC.nmr	alspac	18	17.7588	male	1483	0.950463	0.0044491
sFREEC.nmr	alspac	24	24.2283	female	1600	1.08148	0.00544059
sFREEC.nmr	alspac	24	24.3121	male	1041	1.0023	0.00612612
sFREEC.nmr	strip	9	9	female	273	1.13617	0.0122825
sFREEC.nmr	strip	9	9	male	290	1.05959	0.00964785
sFREEC.nmr	strip	11	11	female	285	1.06104	0.0115791
sFREEC.nmr	strip	11	11	male	299	1.03308	0.0108784
sFREEC.nmr	strip	13	13	female	255	1.07341	0.0135399
sFREEC.nmr	strip	13	13	male	266	1.04815	0.0140239
sFREEC.nmr	strip	15	15	female	264	1.10082	0.0122581
sFREEC.nmr	strip	15	15	male	280	0.98588	0.0118589
sFREEC.nmr	strip	17	17	female	238	1.0014	0.0136033
sFREEC.nmr	strip	17	17	male	239	0.880597	0.0131082
sFREEC.nmr	strip	19	19	female	227	1.12204	0.0143525
sFREEC.nmr	strip	19	19	male	213	0.960914	0.0126164
sFREEC.nmr	strip	26	26	female	293	1.14696	0.0116258
sFREEC.nmr	strip	26	26	male	239	1.06417	0.0123013
sFREEC.nmr	yfs	24	24	female	148	1.4318	0.0214179
sFREEC.nmr	yfs	24	24	male	136	1.30691	0.0198986
sGLN.nmr	alspac	8	7.53288	female	2502	0.548058	0.00102558
sGLN.nmr	alspac	8	7.52334	male	2673	0.528584	0.00105564
sGLN.nmr	alspac	15	15.4114	female	1545	0.521682	0.00158442
sGLN.nmr	alspac	15	15.3988	male	1352	0.551944	0.00134785
sGLN.nmr	alspac	18	17.7821	female	1619	0.507292	0.00171136
sGLN.nmr	alspac	18	17.7588	male	1451	0.56963	0.00139378
sGLN.nmr	alspac	24	24.2283	female	1610	0.399605	0.0017403
sGLN.nmr	alspac	24	24.3121	male	1035	0.459262	0.00207492
sGLN.nmr	strip	9	9	female	273	0.483746	0.00301884
sGLN.nmr	strip	9	9	male	290	0.468836	0.00277791
sGLN.nmr	strip	11	11	female	284	0.47408	0.00254178
sGLN.nmr	strip	11	11	male	296	0.454592	0.00250389
sGLN.nmr	strip	13	13	female	260	0.497493	0.00303229
sGLN.nmr	strip	13	13	male	271	0.47695	0.00270624
sGLN.nmr	strip	15	15	female	258	0.500807	0.00498061
sGLN.nmr	strip	15	15	male	273	0.526526	0.00428016
sGLN.nmr	strip	17	17	female	243	0.511142	0.00488342
sGLN.nmr	strip	17	17	male	242	0.569868	0.00483721
sGLN.nmr	strip	19	19	female	228	0.534338	0.00452899
sGLN.nmr	strip	19	19	male	210	0.609064	0.00339238
sGLN.nmr	strip	26	26	female	300	0.550322	0.0038109
sGLN.nmr	strip	26	26	male	231	0.639478	0.00300584
sGLN.nmr	yfs	24	24	female	148	0.486056	0.00627234
sGLN.nmr	yfs	24	24	male	131	0.551849	0.00480304
sGLOL.nmr	strip	9	9	female	271	0.0612518	0.00109527
sGLOL.nmr	strip	9	9	male	289	0.0563676	0.000968049
sGLOL.nmr	strip	11	11	female	284	0.0617293	0.0010484
sGLOL.nmr	strip	11	11	male	295	0.0524574	0.00107994
sGLOL.nmr	strip	13	13	female	249	0.0629544	0.00132969
sGLOL.nmr	strip	13	13	male	265	0.0616258	0.00125284
sGLOL.nmr	strip	15	15	female	255	0.0596066	0.00125157
sGLOL.nmr	strip	15	15	male	268	0.0628326	0.00141799
sGLOL.nmr	strip	17	17	female	238	0.0705562	0.00142936
sGLOL.nmr	strip	17	17	male	243	0.0673833	0.00148751
sGLOL.nmr	strip	19	19	female	220	0.0833085	0.00167467
sGLOL.nmr	strip	19	19	male	212	0.0781745	0.00134492
sGLOL.nmr	strip	26	26	female	289	0.0828279	0.00161154
sGLOL.nmr	strip	26	26	male	237	0.0723377	0.00144346
sGLUC	alspac	15	15.4114	female	1562	5.12608	0.00843618
sGLUC	alspac	15	15.3988	male	1363	5.29006	0.00967342
sGLUC	alspac	18	17.7821	female	1618	4.89923	0.00888099
sGLUC	alspac	18	17.7588	male	1472	5.12908	0.00982877
sGLUC	alspac	24	24.2283	female	1610	5.11812	0.0111635
sGLUC	alspac	24	24.3121	male	1028	5.39715	0.0140951
sGLUC	strip	7	7	female	107	4.37047	0.0410345
sGLUC	strip	7	7	male	116	4.48021	0.0366969
sGLUC	strip	9	9	female	89	4.41743	0.029099
sGLUC	strip	9	9	male	77	4.51653	0.031445
sGLUC	strip	11	11	female	88	4.78434	0.028101
sGLUC	strip	11	11	male	78	4.8276	0.0481662
sGLUC	strip	13	13	female	83	4.80354	0.0312806
sGLUC	strip	13	13	male	74	4.88982	0.039141
sGLUC	strip	15	15	female	263	4.80796	0.0187492
sGLUC	strip	15	15	male	282	5.00019	0.0213607
sGLUC	strip	16	16	female	260	4.85738	0.0210548
sGLUC	strip	16	16	male	263	5.04608	0.0222138
sGLUC	strip	17	17	female	258	4.7856	0.0207322
sGLUC	strip	17	17	male	254	4.9956	0.0218705
sGLUC	strip	18	18	female	249	4.74058	0.0196384
sGLUC	strip	18	18	male	243	4.96062	0.0256294
sGLUC	strip	19	19	female	236	4.71855	0.0203234
sGLUC	strip	19	19	male	229	4.94204	0.0240827
sGLUC	strip	20	20	female	232	4.73059	0.0242763
sGLUC	strip	20	20	male	219	4.91556	0.0250514
sGLUC	strip	26	26	female	299	4.93772	0.0243021
sGLUC	strip	26	26	male	235	5.08237	0.0280837
sGLUC	yfs	9	9	female	233	4.9146	0.0275647
sGLUC	yfs	9	9	male	224	5.03357	0.030229
sGLUC	yfs	12	12	female	272	5.13318	0.0296642
sGLUC	yfs	12	12	male	264	5.20618	0.0287085
sGLUC	yfs	15	15	female	272	4.87282	0.0293173
sGLUC	yfs	15	15	male	273	5.12034	0.0258408
sGLUC	yfs	18	18	female	253	4.83279	0.027901
sGLUC	yfs	18	18	male	211	5.12816	0.032868
sGLUC	yfs	21	21	female	208	4.73156	0.0319562
sGLUC	yfs	21	21	male	174	5.06543	0.0353513
sGLUC	yfs	24	24	female	347	4.74954	0.0256873
sGLUC	yfs	24	24	male	287	5.02325	0.0241612
sGLUC.nmr	alspac	8	7.53288	female	2489	4.11558	0.00928834
sGLUC.nmr	alspac	8	7.52334	male	2640	4.19646	0.00880319
sGLUC.nmr	alspac	15	15.4114	female	1553	4.24761	0.0073954
sGLUC.nmr	alspac	15	15.3988	male	1362	4.38572	0.00864286
sGLUC.nmr	alspac	18	17.7821	female	1619	4.04067	0.00767418
sGLUC.nmr	alspac	18	17.7588	male	1473	4.21068	0.00907214
sGLUC.nmr	alspac	24	24.2283	female	1623	3.81024	0.00768105
sGLUC.nmr	alspac	24	24.3121	male	1040	3.98951	0.00925322
sGLUC.nmr	strip	9	9	female	272	3.83951	0.0193877
sGLUC.nmr	strip	9	9	male	290	3.93292	0.0193639
sGLUC.nmr	strip	11	11	female	283	3.73602	0.0189686
sGLUC.nmr	strip	11	11	male	295	3.78918	0.0205692
sGLUC.nmr	strip	13	13	female	259	3.83339	0.016869
sGLUC.nmr	strip	13	13	male	269	3.8781	0.0184905
sGLUC.nmr	strip	15	15	female	256	4.11938	0.0245799
sGLUC.nmr	strip	15	15	male	269	4.2432	0.0248136
sGLUC.nmr	strip	17	17	female	243	3.75185	0.0175959
sGLUC.nmr	strip	17	17	male	244	3.91081	0.0193079
sGLUC.nmr	strip	19	19	female	227	4.04518	0.0239832
sGLUC.nmr	strip	19	19	male	214	4.19822	0.0251643
sGLUC.nmr	strip	26	26	female	299	3.84878	0.0177175
sGLUC.nmr	strip	26	26	male	239	4.00616	0.0220879
sGLUC.nmr	yfs	24	24	female	148	4.59741	0.0313214
sGLUC.nmr	yfs	24	24	male	135	4.74639	0.0306302
sGLY.nmr	strip	9	9	female	270	0.251698	0.00239308
sGLY.nmr	strip	9	9	male	289	0.244166	0.00212135
sGLY.nmr	strip	11	11	female	281	0.250778	0.00229198
sGLY.nmr	strip	11	11	male	293	0.238092	0.00205627
sGLY.nmr	strip	13	13	female	257	0.253125	0.00230392
sGLY.nmr	strip	13	13	male	271	0.251082	0.00197847
sGLY.nmr	strip	15	15	female	261	0.255684	0.00234164
sGLY.nmr	strip	15	15	male	278	0.257601	0.00220065
sGLY.nmr	strip	17	17	female	239	0.235559	0.00273791
sGLY.nmr	strip	17	17	male	239	0.248086	0.00239958
sGLY.nmr	strip	19	19	female	227	0.233483	0.00286311
sGLY.nmr	strip	19	19	male	214	0.247879	0.00224266
sGLY.nmr	strip	26	26	female	292	0.248362	0.00282595
sGLY.nmr	strip	26	26	male	240	0.253892	0.00218007
sGLY.nmr	yfs	24	24	female	148	0.297297	0.00507577
sGLY.nmr	yfs	24	24	male	135	0.300654	0.0033311
sGP.nmr	alspac	8	7.53288	female	2512	1.23532	0.00250134
sGP.nmr	alspac	8	7.52334	male	2679	1.20315	0.00220672
sGP.nmr	alspac	15	15.4114	female	1552	1.225	0.00294049
sGP.nmr	alspac	15	15.3988	male	1361	1.17258	0.00322735
sGP.nmr	alspac	18	17.7821	female	1617	1.23639	0.00321034
sGP.nmr	alspac	18	17.7588	male	1480	1.17481	0.0031333
sGP.nmr	alspac	24	24.2283	female	1609	1.21686	0.00372116
sGP.nmr	alspac	24	24.3121	male	1024	1.20272	0.00483617
sGP.nmr	strip	9	9	female	273	1.0921	0.00795076
sGP.nmr	strip	9	9	male	290	1.05846	0.00722979
sGP.nmr	strip	11	11	female	284	1.08983	0.00774298
sGP.nmr	strip	11	11	male	295	1.08505	0.00781396
sGP.nmr	strip	13	13	female	260	1.0799	0.0071639
sGP.nmr	strip	13	13	male	271	1.07249	0.0075795
sGP.nmr	strip	15	15	female	259	1.22553	0.0126276
sGP.nmr	strip	15	15	male	277	1.18193	0.0128546
sGP.nmr	strip	17	17	female	244	1.34212	0.0115642
sGP.nmr	strip	17	17	male	244	1.30576	0.0100651
sGP.nmr	strip	19	19	female	213	1.48919	0.011573
sGP.nmr	strip	19	19	male	209	1.43339	0.0105677
sGP.nmr	strip	26	26	female	302	1.27652	0.00987884
sGP.nmr	strip	26	26	male	240	1.29941	0.0108594
sGP.nmr	yfs	24	24	female	148	1.37694	0.0167366
sGP.nmr	yfs	24	24	male	136	1.28732	0.015482
sHDL_D.nmr	alspac	8	7.53288	female	2523	10.0582	0.00299316
sHDL_D.nmr	alspac	8	7.52334	male	2673	10.0687	0.00283635
sHDL_D.nmr	alspac	15	15.4114	female	1542	10.0721	0.003862
sHDL_D.nmr	alspac	15	15.3988	male	1367	9.99843	0.00404456
sHDL_D.nmr	alspac	18	17.7821	female	1623	10.0244	0.0037926
sHDL_D.nmr	alspac	18	17.7588	male	1486	9.92044	0.00372523
sHDL_D.nmr	alspac	24	24.2283	female	1578	9.99709	0.00528753
sHDL_D.nmr	alspac	24	24.3121	male	1052	9.78938	0.00636626
sHDL_D.nmr	strip	9	9	female	272	10.0247	0.0116072
sHDL_D.nmr	strip	9	9	male	286	10.0698	0.0127479
sHDL_D.nmr	strip	11	11	female	284	10.0457	0.0124643
sHDL_D.nmr	strip	11	11	male	293	10.0474	0.0138697
sHDL_D.nmr	strip	13	13	female	259	10.0906	0.0131009
sHDL_D.nmr	strip	13	13	male	270	10.0418	0.0140781
sHDL_D.nmr	strip	15	15	female	264	10.1399	0.0124441
sHDL_D.nmr	strip	15	15	male	282	10.0513	0.0133769
sHDL_D.nmr	strip	17	17	female	243	10.1185	0.0130539
sHDL_D.nmr	strip	17	17	male	244	9.94613	0.0136074
sHDL_D.nmr	strip	19	19	female	224	10.0628	0.0128714
sHDL_D.nmr	strip	19	19	male	214	9.88365	0.0137048
sHDL_D.nmr	strip	26	26	female	297	10.1773	0.0124525
sHDL_D.nmr	strip	26	26	male	240	9.90359	0.0148328
sHDL_D.nmr	yfs	24	24	female	146	10.0578	0.0181011
sHDL_D.nmr	yfs	24	24	male	135	9.83251	0.0203629
sHDL_TG.nmr	alspac	8	7.53288	female	2530	0.113273	0.000373115
sHDL_TG.nmr	alspac	8	7.52334	male	2687	0.10922	0.000363683
sHDL_TG.nmr	alspac	15	15.4114	female	1555	0.105561	0.00043227
sHDL_TG.nmr	alspac	15	15.3988	male	1366	0.0980817	0.00046374
sHDL_TG.nmr	alspac	18	17.7821	female	1609	0.108825	0.000507994
sHDL_TG.nmr	alspac	18	17.7588	male	1481	0.0978399	0.000443328
sHDL_TG.nmr	alspac	24	24.2283	female	1578	0.120034	0.000676773
sHDL_TG.nmr	alspac	24	24.3121	male	1038	0.109694	0.000687237
sHDL_TG.nmr	strip	9	9	female	273	0.0933242	0.0015057
sHDL_TG.nmr	strip	9	9	male	290	0.0880289	0.00148687
sHDL_TG.nmr	strip	11	11	female	283	0.0973704	0.00156815
sHDL_TG.nmr	strip	11	11	male	299	0.0928584	0.00169233
sHDL_TG.nmr	strip	13	13	female	260	0.106987	0.0016633
sHDL_TG.nmr	strip	13	13	male	272	0.0984704	0.00156736
sHDL_TG.nmr	strip	15	15	female	264	0.116209	0.00201239
sHDL_TG.nmr	strip	15	15	male	280	0.100506	0.00177203
sHDL_TG.nmr	strip	17	17	female	239	0.114614	0.00233891
sHDL_TG.nmr	strip	17	17	male	245	0.0915655	0.00147412
sHDL_TG.nmr	strip	19	19	female	216	0.124898	0.00263182
sHDL_TG.nmr	strip	19	19	male	215	0.0959238	0.00162046
sHDL_TG.nmr	strip	26	26	female	290	0.125353	0.00178953
sHDL_TG.nmr	strip	26	26	male	240	0.112303	0.00154206
sHDL_TG.nmr	yfs	24	24	female	141	0.153661	0.00405629
sHDL_TG.nmr	yfs	24	24	male	136	0.121733	0.00274677
sHDL2C.nmr	alspac	8	7.53288	female	2546	0.88225	0.00276914
sHDL2C.nmr	alspac	8	7.52334	male	2699	0.904354	0.00265374
sHDL2C.nmr	alspac	15	15.4114	female	1562	0.896725	0.00355585
sHDL2C.nmr	alspac	15	15.3988	male	1368	0.81859	0.00338648
sHDL2C.nmr	alspac	18	17.7821	female	1629	0.900675	0.00379543
sHDL2C.nmr	alspac	18	17.7588	male	1487	0.781971	0.00329034
sHDL2C.nmr	alspac	24	24.2283	female	1516	0.99355	0.00655313
sHDL2C.nmr	alspac	24	24.3121	male	1045	0.764295	0.0072432
sHDL2C.nmr	strip	9	9	female	272	0.967227	0.0143056
sHDL2C.nmr	strip	9	9	male	285	1.02038	0.0142024
sHDL2C.nmr	strip	11	11	female	284	0.854917	0.0124716
sHDL2C.nmr	strip	11	11	male	298	0.908132	0.0148689
sHDL2C.nmr	strip	13	13	female	261	0.815902	0.012645
sHDL2C.nmr	strip	13	13	male	271	0.812732	0.0139896
sHDL2C.nmr	strip	15	15	female	264	0.949007	0.0145315
sHDL2C.nmr	strip	15	15	male	281	0.778869	0.0142536
sHDL2C.nmr	strip	17	17	female	243	0.816072	0.0132388
sHDL2C.nmr	strip	17	17	male	245	0.617004	0.0121866
sHDL2C.nmr	strip	19	19	female	221	1.05021	0.0158665
sHDL2C.nmr	strip	19	19	male	215	0.786594	0.0146987
sHDL2C.nmr	strip	26	26	female	286	1.15311	0.0154181
sHDL2C.nmr	strip	26	26	male	241	0.876147	0.0161987
sHDL2C.nmr	yfs	24	24	female	144	1.21257	0.0268072
sHDL2C.nmr	yfs	24	24	male	135	0.904055	0.0209312
sHDL3C.nmr	alspac	8	7.53288	female	2513	0.594618	0.00135401
sHDL3C.nmr	alspac	8	7.52334	male	2658	0.598533	0.00136686
sHDL3C.nmr	alspac	15	15.4114	female	1535	0.58277	0.00194834
sHDL3C.nmr	alspac	15	15.3988	male	1365	0.530476	0.00189786
sHDL3C.nmr	alspac	18	17.7821	female	1590	0.577628	0.00193769
sHDL3C.nmr	alspac	18	17.7588	male	1485	0.510064	0.0016331
sHDL3C.nmr	alspac	24	24.2283	female	1630	0.460558	0.000895901
sHDL3C.nmr	alspac	24	24.3121	male	1052	0.441892	0.000854715
sHDL3C.nmr	strip	9	9	female	273	0.497878	0.00144614
sHDL3C.nmr	strip	9	9	male	287	0.493712	0.00118102
sHDL3C.nmr	strip	11	11	female	285	0.473501	0.00228407
sHDL3C.nmr	strip	11	11	male	299	0.47216	0.00246882
sHDL3C.nmr	strip	13	13	female	254	0.481474	0.00183163
sHDL3C.nmr	strip	13	13	male	267	0.47772	0.00201103
sHDL3C.nmr	strip	15	15	female	265	0.488155	0.00130715
sHDL3C.nmr	strip	15	15	male	283	0.479937	0.00134743
sHDL3C.nmr	strip	17	17	female	237	0.49061	0.0024
sHDL3C.nmr	strip	17	17	male	232	0.471497	0.00192776
sHDL3C.nmr	strip	19	19	female	227	0.508431	0.00190387
sHDL3C.nmr	strip	19	19	male	216	0.483532	0.00122231
sHDL3C.nmr	strip	26	26	female	300	0.496898	0.00189191
sHDL3C.nmr	strip	26	26	male	241	0.476118	0.0013845
sHDL3C.nmr	yfs	24	24	female	143	0.512595	0.00302867
sHDL3C.nmr	yfs	24	24	male	136	0.492844	0.00249242
sHDLC	alspac	0	0	female	2233	0.500145	0.00510901
sHDLC	alspac	0	0	male	2314	0.454599	0.00431796
sHDLC	alspac	3	2.95767	female	155	0.833296	0.0166999
sHDLC	alspac	3	2.94827	male	209	0.858791	0.0136677
sHDLC	alspac	4	3.926	female	264	0.991816	0.0146448
sHDLC	alspac	4	3.9225	male	338	1.01507	0.0138265
sHDLC	alspac	8	7.53288	female	2547	1.47226	0.00601732
sHDLC	alspac	8	7.52334	male	2703	1.51104	0.00579534
sHDLC	alspac	10	9.84748	female	2416	1.33355	0.00616238
sHDLC	alspac	10	9.85362	male	2468	1.39835	0.00662195
sHDLC	alspac	15	15.4114	female	1568	1.32031	0.00737823
sHDLC	alspac	15	15.3988	male	1368	1.18146	0.0070728
sHDLC	alspac	18	17.7821	female	1629	1.34668	0.00766389
sHDLC	alspac	18	17.7588	male	1488	1.17998	0.00681414
sHDLC	alspac	24	24.2283	female	1605	1.61917	0.00967965
sHDLC	alspac	24	24.3121	male	1051	1.37226	0.0109296
sHDLC	strip	0	0.7	female	404	0.905902	0.00923321
sHDLC	strip	0	0.7	male	433	0.901576	0.00942708
sHDLC	strip	1	1.3	female	455	0.911725	0.00921511
sHDLC	strip	1	1.3	male	465	0.917925	0.00940327
sHDLC	strip	2	2	female	401	1.01736	0.00931718
sHDLC	strip	2	2	male	425	1.02809	0.00995925
sHDLC	strip	3	3	female	389	1.08012	0.0106504
sHDLC	strip	3	3	male	426	1.10221	0.0116984
sHDLC	strip	4	4	female	381	1.15031	0.0112511
sHDLC	strip	4	4	male	404	1.15921	0.0109678
sHDLC	strip	5	5	female	347	1.21234	0.0128374
sHDLC	strip	5	5	male	386	1.23154	0.0126913
sHDLC	strip	7	7	female	320	1.31074	0.0122352
sHDLC	strip	7	7	male	351	1.31024	0.0126765
sHDLC	strip	9	9	female	283	1.31286	0.0133347
sHDLC	strip	9	9	male	300	1.35071	0.0143134
sHDLC	strip	10	10	female	281	1.30381	0.0136024
sHDLC	strip	10	10	male	302	1.34045	0.0141183
sHDLC	strip	11	11	female	285	1.26777	0.0146665
sHDLC	strip	11	11	male	298	1.30807	0.0145556
sHDLC	strip	12	12	female	279	1.22558	0.01444
sHDLC	strip	12	12	male	297	1.29279	0.0145198
sHDLC	strip	13	13	female	276	1.19128	0.0137222
sHDLC	strip	13	13	male	299	1.1679	0.0135424
sHDLC	strip	14	14	female	272	1.21145	0.0137439
sHDLC	strip	14	14	male	283	1.1003	0.0135428
sHDLC	strip	15	15	female	268	1.21815	0.0134565
sHDLC	strip	15	15	male	284	1.05826	0.0126047
sHDLC	strip	16	16	female	259	1.22657	0.0157606
sHDLC	strip	16	16	male	260	1.0308	0.012862
sHDLC	strip	17	17	female	254	1.30502	0.0150354
sHDLC	strip	17	17	male	254	1.04599	0.0126288
sHDLC	strip	18	18	female	243	1.37204	0.0158079
sHDLC	strip	18	18	male	244	1.10118	0.0143941
sHDLC	strip	19	19	female	224	1.42049	0.0168172
sHDLC	strip	19	19	male	232	1.14269	0.0142978
sHDLC	strip	20	20	female	217	1.44656	0.0182628
sHDLC	strip	20	20	male	222	1.16995	0.0155816
sHDLC	strip	26	26	female	284	1.40696	0.0148182
sHDLC	strip	26	26	male	241	1.18678	0.0173796
sHDLC	yfs	3	3	female	263	1.17792	0.0150339
sHDLC	yfs	3	3	male	272	1.19122	0.0136071
sHDLC	yfs	6	6	female	522	1.2205	0.00954543
sHDLC	yfs	6	6	male	517	1.26254	0.0108047
sHDLC	yfs	9	9	female	814	1.2866	0.00804192
sHDLC	yfs	9	9	male	799	1.34945	0.00815891
sHDLC	yfs	12	12	female	876	1.261	0.00768506
sHDLC	yfs	12	12	male	863	1.28668	0.00826889
sHDLC	yfs	15	15	female	904	1.23809	0.00716897
sHDLC	yfs	15	15	male	846	1.12048	0.00719134
sHDLC	yfs	18	18	female	802	1.2552	0.00793056
sHDLC	yfs	18	18	male	700	1.08914	0.00769839
sHDLC	yfs	21	21	female	412	1.32341	0.0126288
sHDLC	yfs	21	21	male	364	1.10793	0.0122253
sHDLC	yfs	24	24	female	369	1.35043	0.0134429
sHDLC	yfs	24	24	male	318	1.16472	0.0124145
sHDLC.nmr	alspac	8	7.53288	female	2538	1.47746	0.00403533
sHDLC.nmr	alspac	8	7.52334	male	2686	1.5026	0.00395866
sHDLC.nmr	alspac	15	15.4114	female	1552	1.47892	0.00528884
sHDLC.nmr	alspac	15	15.3988	male	1367	1.33944	0.0050489
sHDLC.nmr	alspac	18	17.7821	female	1616	1.48237	0.00543309
sHDLC.nmr	alspac	18	17.7588	male	1487	1.28332	0.00466539
sHDLC.nmr	alspac	24	24.2283	female	1551	1.46374	0.00708034
sHDLC.nmr	alspac	24	24.3121	male	1047	1.20812	0.00788079
sHDLC.nmr	strip	9	9	female	272	1.46512	0.0142821
sHDLC.nmr	strip	9	9	male	285	1.51677	0.0154533
sHDLC.nmr	strip	11	11	female	285	1.33197	0.0149692
sHDLC.nmr	strip	11	11	male	298	1.37929	0.0155838
sHDLC.nmr	strip	13	13	female	261	1.3061	0.013014
sHDLC.nmr	strip	13	13	male	271	1.29606	0.0151854
sHDLC.nmr	strip	15	15	female	265	1.44048	0.015728
sHDLC.nmr	strip	15	15	male	281	1.26892	0.0145416
sHDLC.nmr	strip	17	17	female	243	1.31601	0.0148886
sHDLC.nmr	strip	17	17	male	245	1.10381	0.0122699
sHDLC.nmr	strip	19	19	female	221	1.55912	0.0176803
sHDLC.nmr	strip	19	19	male	215	1.24923	0.0151264
sHDLC.nmr	strip	26	26	female	283	1.64203	0.0164332
sHDLC.nmr	strip	26	26	male	241	1.35306	0.0171759
sHDLC.nmr	yfs	24	24	female	143	1.72316	0.0282814
sHDLC.nmr	yfs	24	24	male	135	1.397	0.0215169
sHIS.nmr	alspac	8	7.53288	female	2469	0.0781688	0.000214622
sHIS.nmr	alspac	8	7.52334	male	2650	0.0766714	0.000215435
sHIS.nmr	alspac	15	15.4114	female	1495	0.0767736	0.000244608
sHIS.nmr	alspac	15	15.3988	male	1265	0.0794733	0.000246046
sHIS.nmr	alspac	18	17.7821	female	1618	0.0690461	0.000377124
sHIS.nmr	alspac	18	17.7588	male	1476	0.0741205	0.00036506
sHIS.nmr	alspac	24	24.2283	female	1630	0.0514206	0.000198502
sHIS.nmr	alspac	24	24.3121	male	1052	0.0539655	0.000234241
sHIS.nmr	strip	9	9	female	273	0.0611647	0.000459483
sHIS.nmr	strip	9	9	male	290	0.0591731	0.000437145
sHIS.nmr	strip	11	11	female	280	0.0628135	0.000542121
sHIS.nmr	strip	11	11	male	296	0.0611145	0.000606995
sHIS.nmr	strip	13	13	female	259	0.063612	0.000509097
sHIS.nmr	strip	13	13	male	270	0.0626206	0.000517327
sHIS.nmr	strip	15	15	female	260	0.0611409	0.000547881
sHIS.nmr	strip	15	15	male	275	0.0630194	0.000463399
sHIS.nmr	strip	17	17	female	240	0.0626898	0.000687607
sHIS.nmr	strip	17	17	male	241	0.0640904	0.000579159
sHIS.nmr	strip	19	19	female	225	0.0641202	0.000602999
sHIS.nmr	strip	19	19	male	216	0.0644227	0.000538393
sHIS.nmr	strip	26	26	female	297	0.0664098	0.000454756
sHIS.nmr	strip	26	26	male	236	0.0678114	0.000495907
sHIS.nmr	yfs	24	24	female	144	0.0742148	0.00109318
sHIS.nmr	yfs	24	24	male	134	0.0726228	0.000961523
sIDL_C.nmr	alspac	8	7.53288	female	2506	0.610075	0.00223669
sIDL_C.nmr	alspac	8	7.52334	male	2681	0.574705	0.00214788
sIDL_C.nmr	alspac	15	15.4114	female	1544	0.557937	0.0029759
sIDL_C.nmr	alspac	15	15.3988	male	1365	0.492865	0.00296631
sIDL_C.nmr	alspac	18	17.7821	female	1603	0.53808	0.00313744
sIDL_C.nmr	alspac	18	17.7588	male	1481	0.479541	0.00300193
sIDL_C.nmr	alspac	24	24.2283	female	1612	0.513217	0.00343862
sIDL_C.nmr	alspac	24	24.3121	male	1043	0.493698	0.00438027
sIDL_C.nmr	strip	9	9	female	271	0.639227	0.00839122
sIDL_C.nmr	strip	9	9	male	290	0.567618	0.00663646
sIDL_C.nmr	strip	11	11	female	284	0.597544	0.00794496
sIDL_C.nmr	strip	11	11	male	298	0.56584	0.00767837
sIDL_C.nmr	strip	13	13	female	255	0.5884	0.00998205
sIDL_C.nmr	strip	13	13	male	268	0.562031	0.00974555
sIDL_C.nmr	strip	15	15	female	263	0.610804	0.00889935
sIDL_C.nmr	strip	15	15	male	278	0.542776	0.00810194
sIDL_C.nmr	strip	17	17	female	240	0.595735	0.0115294
sIDL_C.nmr	strip	17	17	male	237	0.527074	0.0104766
sIDL_C.nmr	strip	19	19	female	227	0.589803	0.00953989
sIDL_C.nmr	strip	19	19	male	216	0.53356	0.00938603
sIDL_C.nmr	strip	26	26	female	301	0.554048	0.00886267
sIDL_C.nmr	strip	26	26	male	238	0.574873	0.00912348
sIDL_C.nmr	yfs	24	24	female	148	0.750286	0.0153191
sIDL_C.nmr	yfs	24	24	male	136	0.715161	0.0168388
sIDL_CE.nmr	alspac	8	7.53288	female	2507	0.437023	0.00165734
sIDL_CE.nmr	alspac	8	7.52334	male	2679	0.410731	0.00150054
sIDL_CE.nmr	alspac	15	15.4114	female	1548	0.398376	0.00224642
sIDL_CE.nmr	alspac	15	15.3988	male	1365	0.353903	0.0021229
sIDL_CE.nmr	alspac	18	17.7821	female	1603	0.383456	0.00221984
sIDL_CE.nmr	alspac	18	17.7588	male	1481	0.347738	0.00217923
sIDL_CE.nmr	alspac	24	24.2283	female	1610	0.359362	0.00240472
sIDL_CE.nmr	alspac	24	24.3121	male	1042	0.350466	0.00309803
sIDL_CE.nmr	strip	9	9	female	271	0.455447	0.00636381
sIDL_CE.nmr	strip	9	9	male	290	0.404748	0.00477673
sIDL_CE.nmr	strip	11	11	female	284	0.42885	0.00583994
sIDL_CE.nmr	strip	11	11	male	299	0.407399	0.00568264
sIDL_CE.nmr	strip	13	13	female	255	0.42625	0.00719754
sIDL_CE.nmr	strip	13	13	male	267	0.406558	0.00672572
sIDL_CE.nmr	strip	15	15	female	264	0.435877	0.00638244
sIDL_CE.nmr	strip	15	15	male	279	0.390566	0.00566867
sIDL_CE.nmr	strip	17	17	female	239	0.428883	0.00850598
sIDL_CE.nmr	strip	17	17	male	236	0.385539	0.00778515
sIDL_CE.nmr	strip	19	19	female	227	0.417512	0.00679657
sIDL_CE.nmr	strip	19	19	male	216	0.38328	0.00663962
sIDL_CE.nmr	strip	26	26	female	301	0.389948	0.00644683
sIDL_CE.nmr	strip	26	26	male	238	0.411299	0.00651542
sIDL_CE.nmr	yfs	24	24	female	148	0.533929	0.0109156
sIDL_CE.nmr	yfs	24	24	male	136	0.514382	0.0119052
sIDL_FC.nmr	alspac	8	7.53288	female	2501	0.172799	0.00071739
sIDL_FC.nmr	alspac	8	7.52334	male	2683	0.163896	0.00065408
sIDL_FC.nmr	alspac	15	15.4114	female	1539	0.159803	0.000884978
sIDL_FC.nmr	alspac	15	15.3988	male	1364	0.142094	0.000852694
sIDL_FC.nmr	alspac	18	17.7821	female	1606	0.154235	0.000922457
sIDL_FC.nmr	alspac	18	17.7588	male	1484	0.135511	0.000865587
sIDL_FC.nmr	alspac	24	24.2283	female	1612	0.153435	0.000941108
sIDL_FC.nmr	alspac	24	24.3121	male	1044	0.143136	0.00117845
sIDL_FC.nmr	strip	9	9	female	271	0.183437	0.00254765
sIDL_FC.nmr	strip	9	9	male	289	0.166294	0.00201582
sIDL_FC.nmr	strip	11	11	female	284	0.168588	0.00248883
sIDL_FC.nmr	strip	11	11	male	298	0.159698	0.00220132
sIDL_FC.nmr	strip	13	13	female	257	0.162853	0.00274156
sIDL_FC.nmr	strip	13	13	male	269	0.154509	0.00254649
sIDL_FC.nmr	strip	15	15	female	261	0.179204	0.00254971
sIDL_FC.nmr	strip	15	15	male	277	0.152586	0.00234561
sIDL_FC.nmr	strip	17	17	female	240	0.164567	0.00306574
sIDL_FC.nmr	strip	17	17	male	242	0.142981	0.00307563
sIDL_FC.nmr	strip	19	19	female	225	0.171369	0.00282168
sIDL_FC.nmr	strip	19	19	male	216	0.149821	0.00266521
sIDL_FC.nmr	strip	26	26	female	298	0.162983	0.00231589
sIDL_FC.nmr	strip	26	26	male	239	0.164247	0.00248999
sIDL_FC.nmr	yfs	24	24	female	148	0.217381	0.0044107
sIDL_FC.nmr	yfs	24	24	male	136	0.201083	0.00477774
sIDL_L.nmr	alspac	8	7.53288	female	2506	0.963888	0.00330253
sIDL_L.nmr	alspac	8	7.52334	male	2681	0.910302	0.00297222
sIDL_L.nmr	alspac	15	15.4114	female	1543	0.868607	0.00435356
sIDL_L.nmr	alspac	15	15.3988	male	1365	0.782148	0.00435177
sIDL_L.nmr	alspac	18	17.7821	female	1601	0.864472	0.00448762
sIDL_L.nmr	alspac	18	17.7588	male	1484	0.758514	0.00431937
sIDL_L.nmr	alspac	24	24.2283	female	1610	0.829318	0.0049342
sIDL_L.nmr	alspac	24	24.3121	male	1044	0.765756	0.00598638
sIDL_L.nmr	strip	9	9	female	272	0.991643	0.0126728
sIDL_L.nmr	strip	9	9	male	290	0.883457	0.00971147
sIDL_L.nmr	strip	11	11	female	285	0.910853	0.0117931
sIDL_L.nmr	strip	11	11	male	299	0.882683	0.0110607
sIDL_L.nmr	strip	13	13	female	255	0.901341	0.0131833
sIDL_L.nmr	strip	13	13	male	266	0.877947	0.0121324
sIDL_L.nmr	strip	15	15	female	264	0.955141	0.013102
sIDL_L.nmr	strip	15	15	male	280	0.854115	0.0118562
sIDL_L.nmr	strip	17	17	female	237	0.94264	0.0150228
sIDL_L.nmr	strip	17	17	male	235	0.813592	0.0139251
sIDL_L.nmr	strip	19	19	female	226	0.949619	0.0143865
sIDL_L.nmr	strip	19	19	male	216	0.840915	0.0134506
sIDL_L.nmr	strip	26	26	female	301	0.891068	0.0127457
sIDL_L.nmr	strip	26	26	male	240	0.887508	0.0135281
sIDL_L.nmr	yfs	24	24	female	148	1.19551	0.0227559
sIDL_L.nmr	yfs	24	24	male	136	1.11024	0.0222015
sIDL_P.nmr	alspac	8	7.53288	female	2530	7.74381e-08	2.67426e-10
sIDL_P.nmr	alspac	8	7.52334	male	2693	7.32829e-08	2.36185e-10
sIDL_P.nmr	alspac	15	15.4114	female	1555	7.1049e-08	3.56279e-10
sIDL_P.nmr	alspac	15	15.3988	male	1367	6.43026e-08	3.38372e-10
sIDL_P.nmr	alspac	18	17.7821	female	1623	7.05425e-08	3.48213e-10
sIDL_P.nmr	alspac	18	17.7588	male	1485	6.17248e-08	3.2092e-10
sIDL_P.nmr	alspac	24	24.2283	female	1567	8.04607e-08	4.58306e-10
sIDL_P.nmr	alspac	24	24.3121	male	1026	7.70808e-08	5.47943e-10
sIDL_P.nmr	strip	9	9	female	272	9.69252e-08	1.18837e-09
sIDL_P.nmr	strip	9	9	male	290	8.63856e-08	9.83927e-10
sIDL_P.nmr	strip	11	11	female	285	8.95205e-08	1.08214e-09
sIDL_P.nmr	strip	11	11	male	299	8.65763e-08	1.05084e-09
sIDL_P.nmr	strip	13	13	female	255	8.84968e-08	1.22221e-09
sIDL_P.nmr	strip	13	13	male	266	8.61298e-08	1.17915e-09
sIDL_P.nmr	strip	15	15	female	264	9.35181e-08	1.23132e-09
sIDL_P.nmr	strip	15	15	male	280	8.37918e-08	1.15113e-09
sIDL_P.nmr	strip	17	17	female	237	9.27155e-08	1.49182e-09
sIDL_P.nmr	strip	17	17	male	236	8.0295e-08	1.40036e-09
sIDL_P.nmr	strip	19	19	female	226	9.37712e-08	1.38779e-09
sIDL_P.nmr	strip	19	19	male	216	8.27022e-08	1.2738e-09
sIDL_P.nmr	strip	26	26	female	300	8.77608e-08	1.24256e-09
sIDL_P.nmr	strip	26	26	male	240	8.73529e-08	1.39129e-09
sIDL_P.nmr	yfs	24	24	female	148	1.14461e-07	2.25404e-09
sIDL_P.nmr	yfs	24	24	male	136	1.08891e-07	2.22366e-09
sIDL_PL.nmr	alspac	8	7.53288	female	2499	0.251963	0.000899359
sIDL_PL.nmr	alspac	8	7.52334	male	2677	0.239916	0.000819236
sIDL_PL.nmr	alspac	15	15.4114	female	1542	0.230592	0.00110105
sIDL_PL.nmr	alspac	15	15.3988	male	1367	0.207521	0.00112972
sIDL_PL.nmr	alspac	18	17.7821	female	1610	0.230524	0.00119593
sIDL_PL.nmr	alspac	18	17.7588	male	1484	0.199655	0.00104917
sIDL_PL.nmr	alspac	24	24.2283	female	1612	0.233132	0.00129868
sIDL_PL.nmr	alspac	24	24.3121	male	1044	0.216043	0.00145719
sIDL_PL.nmr	strip	9	9	female	271	0.270736	0.00323531
sIDL_PL.nmr	strip	9	9	male	289	0.24755	0.00241679
sIDL_PL.nmr	strip	11	11	female	284	0.247092	0.00290984
sIDL_PL.nmr	strip	11	11	male	299	0.240181	0.00278408
sIDL_PL.nmr	strip	13	13	female	257	0.246312	0.00378163
sIDL_PL.nmr	strip	13	13	male	269	0.235349	0.00340332
sIDL_PL.nmr	strip	15	15	female	261	0.262288	0.00324709
sIDL_PL.nmr	strip	15	15	male	279	0.235423	0.00304524
sIDL_PL.nmr	strip	17	17	female	240	0.250979	0.00421769
sIDL_PL.nmr	strip	17	17	male	237	0.217233	0.00400072
sIDL_PL.nmr	strip	19	19	female	226	0.264371	0.00358532
sIDL_PL.nmr	strip	19	19	male	216	0.232858	0.00339893
sIDL_PL.nmr	strip	26	26	female	299	0.245566	0.00314367
sIDL_PL.nmr	strip	26	26	male	239	0.249568	0.0033996
sIDL_PL.nmr	yfs	24	24	female	148	0.31822	0.00572698
sIDL_PL.nmr	yfs	24	24	male	136	0.301297	0.00568229
sIDL_TG.nmr	alspac	8	7.53288	female	2494	0.0986382	0.00036582
sIDL_TG.nmr	alspac	8	7.52334	male	2677	0.093105	0.000354449
sIDL_TG.nmr	alspac	15	15.4114	female	1544	0.0909108	0.000447407
sIDL_TG.nmr	alspac	15	15.3988	male	1368	0.0805064	0.000424147
sIDL_TG.nmr	alspac	18	17.7821	female	1587	0.0937759	0.000517268
sIDL_TG.nmr	alspac	18	17.7588	male	1484	0.0770452	0.000436538
sIDL_TG.nmr	alspac	24	24.2283	female	1626	0.0813368	0.000510838
sIDL_TG.nmr	alspac	24	24.3121	male	1050	0.0740175	0.000519196
sIDL_TG.nmr	strip	9	9	female	273	0.07754	0.000979943
sIDL_TG.nmr	strip	9	9	male	289	0.0692826	0.000960421
sIDL_TG.nmr	strip	11	11	female	284	0.0785791	0.000965012
sIDL_TG.nmr	strip	11	11	male	298	0.0742259	0.000992624
sIDL_TG.nmr	strip	13	13	female	258	0.0716181	0.00126116
sIDL_TG.nmr	strip	13	13	male	271	0.0689856	0.00115153
sIDL_TG.nmr	strip	15	15	female	263	0.077729	0.001083
sIDL_TG.nmr	strip	15	15	male	282	0.0704812	0.000965057
sIDL_TG.nmr	strip	17	17	female	242	0.082137	0.00179943
sIDL_TG.nmr	strip	17	17	male	245	0.0619755	0.00145005
sIDL_TG.nmr	strip	19	19	female	214	0.0902628	0.00160208
sIDL_TG.nmr	strip	19	19	male	215	0.0728657	0.00115262
sIDL_TG.nmr	strip	26	26	female	292	0.0860862	0.00114354
sIDL_TG.nmr	strip	26	26	male	240	0.0806945	0.00105031
sIDL_TG.nmr	yfs	24	24	female	146	0.108925	0.00309379
sIDL_TG.nmr	yfs	24	24	male	136	0.0909039	0.00203154
sILE.nmr	alspac	8	7.53288	female	2484	0.0457464	0.000298229
sILE.nmr	alspac	8	7.52334	male	2652	0.0448491	0.000292767
sILE.nmr	alspac	15	15.4114	female	1561	0.0402228	0.000246823
sILE.nmr	alspac	15	15.3988	male	1363	0.0458211	0.000289307
sILE.nmr	alspac	18	17.7821	female	1627	0.0379564	0.000243099
sILE.nmr	alspac	18	17.7588	male	1476	0.0470705	0.000325657
sILE.nmr	alspac	24	24.2283	female	1628	0.040893	0.000206618
sILE.nmr	alspac	24	24.3121	male	1041	0.0504634	0.000333935
sILE.nmr	strip	9	9	female	272	0.043936	0.000482339
sILE.nmr	strip	9	9	male	290	0.0428204	0.000419866
sILE.nmr	strip	11	11	female	283	0.0470149	0.000502502
sILE.nmr	strip	11	11	male	293	0.0460749	0.000528049
sILE.nmr	strip	13	13	female	259	0.0502686	0.000544304
sILE.nmr	strip	13	13	male	269	0.0522587	0.000550865
sILE.nmr	strip	15	15	female	262	0.0532416	0.000622438
sILE.nmr	strip	15	15	male	278	0.0598384	0.000652924
sILE.nmr	strip	17	17	female	243	0.0511926	0.000534882
sILE.nmr	strip	17	17	male	242	0.0617435	0.000647958
sILE.nmr	strip	19	19	female	228	0.0539121	0.000594657
sILE.nmr	strip	19	19	male	207	0.0635229	0.000719363
sILE.nmr	strip	26	26	female	301	0.0437144	0.000497081
sILE.nmr	strip	26	26	male	234	0.0593561	0.000699666
sILE.nmr	yfs	24	24	female	148	0.0540708	0.000820265
sILE.nmr	yfs	24	24	male	134	0.0678555	0.00117553
sINS	alspac	0	0	female	313	3.21865	0.100998
sINS	alspac	0	0	male	350	2.80965	0.082157
sINS	alspac	10	9.84748	female	2411	7.12997	0.140189
sINS	alspac	10	9.85362	male	2478	6.70168	0.145566
sINS	alspac	15	15.4114	female	1567	9.77812	0.113063
sINS	alspac	15	15.3988	male	1366	8.12035	0.107826
sINS	alspac	18	17.7821	female	1605	7.45572	0.0907883
sINS	alspac	18	17.7588	male	1464	6.32864	0.091656
sINS	alspac	24	24.2283	female	1608	7.90111	0.111245
sINS	alspac	24	24.3121	male	1041	7.25764	0.126827
sINS	strip	7	7	female	104	4.4161	0.112438
sINS	strip	7	7	male	95	3.93872	0.0770919
sINS	strip	9	9	female	241	4.76576	0.14705
sINS	strip	9	9	male	249	3.95995	0.111922
sINS	strip	11	11	female	88	7.24	0.274693
sINS	strip	11	11	male	78	5.61823	0.230314
sINS	strip	13	13	female	82	8.42979	0.315393
sINS	strip	13	13	male	77	6.96546	0.271263
sINS	strip	15	15	female	261	7.68517	0.172996
sINS	strip	15	15	male	278	7.67102	0.183793
sINS	strip	16	16	female	260	7.45931	0.182314
sINS	strip	16	16	male	255	7.83653	0.188134
sINS	strip	17	17	female	255	7.23319	0.18799
sINS	strip	17	17	male	249	7.25878	0.193808
sINS	strip	18	18	female	237	6.94165	0.1775
sINS	strip	18	18	male	228	6.92102	0.18912
sINS	strip	19	19	female	233	6.55609	0.16858
sINS	strip	19	19	male	227	6.63355	0.187001
sINS	strip	20	20	female	231	6.61287	0.183194
sINS	strip	20	20	male	217	6.3142	0.195348
sINS	strip	26	26	female	299	6.92532	0.178664
sINS	strip	26	26	male	234	6.68689	0.205309
sINS	yfs	3	3	female	263	3.79614	0.141464
sINS	yfs	3	3	male	274	3.48042	0.154524
sINS	yfs	6	6	female	525	4.69647	0.111059
sINS	yfs	6	6	male	517	4.88228	0.111874
sINS	yfs	9	9	female	817	6.78435	0.116302
sINS	yfs	9	9	male	803	5.48146	0.106735
sINS	yfs	12	12	female	836	9.35733	0.159054
sINS	yfs	12	12	male	828	7.94602	0.12877
sINS	yfs	15	15	female	836	11.1159	0.153262
sINS	yfs	15	15	male	771	8.94707	0.150527
sINS	yfs	18	18	female	742	9.06223	0.13662
sINS	yfs	18	18	male	629	9.48347	0.158575
sINS	yfs	21	21	female	356	7.3719	0.164174
sINS	yfs	21	21	male	305	7.25238	0.189767
sINS	yfs	24	24	female	318	7.05029	0.209689
sINS	yfs	24	24	male	265	6.24568	0.191664
sL_HDL_C.nmr	alspac	8	7.53288	female	2537	0.384852	0.00188286
sL_HDL_C.nmr	alspac	8	7.52334	male	2689	0.398897	0.00183481
sL_HDL_C.nmr	alspac	15	15.4114	female	1553	0.399131	0.00251542
sL_HDL_C.nmr	alspac	15	15.3988	male	1368	0.34989	0.00248643
sL_HDL_C.nmr	alspac	18	17.7821	female	1623	0.384358	0.00244088
sL_HDL_C.nmr	alspac	18	17.7588	male	1486	0.312094	0.00221503
sL_HDL_C.nmr	alspac	24	24.2283	female	1539	0.38495	0.00345098
sL_HDL_C.nmr	alspac	24	24.3121	male	1049	0.253272	0.00391708
sL_HDL_C.nmr	strip	9	9	female	271	0.376408	0.00800574
sL_HDL_C.nmr	strip	9	9	male	283	0.412728	0.00865629
sL_HDL_C.nmr	strip	11	11	female	284	0.351472	0.00761044
sL_HDL_C.nmr	strip	11	11	male	293	0.370899	0.00871288
sL_HDL_C.nmr	strip	13	13	female	258	0.352441	0.00753269
sL_HDL_C.nmr	strip	13	13	male	269	0.339225	0.00842172
sL_HDL_C.nmr	strip	15	15	female	263	0.421634	0.00793392
sL_HDL_C.nmr	strip	15	15	male	277	0.353834	0.00815925
sL_HDL_C.nmr	strip	17	17	female	240	0.360728	0.00802103
sL_HDL_C.nmr	strip	17	17	male	233	0.264031	0.00705618
sL_HDL_C.nmr	strip	19	19	female	222	0.432543	0.00934824
sL_HDL_C.nmr	strip	19	19	male	210	0.275326	0.00844903
sL_HDL_C.nmr	strip	26	26	female	287	0.500999	0.00898794
sL_HDL_C.nmr	strip	26	26	male	241	0.317651	0.00965447
sL_HDL_C.nmr	yfs	24	24	female	137	0.445659	0.0137236
sL_HDL_C.nmr	yfs	24	24	male	135	0.280924	0.0137441
sL_HDL_CE.nmr	alspac	8	7.53288	female	2537	0.302149	0.00147136
sL_HDL_CE.nmr	alspac	8	7.52334	male	2687	0.313373	0.00143233
sL_HDL_CE.nmr	alspac	15	15.4114	female	1553	0.314193	0.00199034
sL_HDL_CE.nmr	alspac	15	15.3988	male	1368	0.275283	0.00193579
sL_HDL_CE.nmr	alspac	18	17.7821	female	1620	0.302394	0.00194647
sL_HDL_CE.nmr	alspac	18	17.7588	male	1486	0.245684	0.00168589
sL_HDL_CE.nmr	alspac	24	24.2283	female	1544	0.301558	0.00261697
sL_HDL_CE.nmr	alspac	24	24.3121	male	1049	0.200761	0.00297622
sL_HDL_CE.nmr	strip	9	9	female	271	0.29326	0.0061164
sL_HDL_CE.nmr	strip	9	9	male	283	0.321556	0.00663167
sL_HDL_CE.nmr	strip	11	11	female	284	0.273877	0.00553963
sL_HDL_CE.nmr	strip	11	11	male	293	0.288186	0.00663637
sL_HDL_CE.nmr	strip	13	13	female	258	0.277002	0.00583868
sL_HDL_CE.nmr	strip	13	13	male	269	0.266365	0.00626504
sL_HDL_CE.nmr	strip	15	15	female	264	0.331881	0.00597455
sL_HDL_CE.nmr	strip	15	15	male	277	0.279087	0.00597967
sL_HDL_CE.nmr	strip	17	17	female	240	0.283216	0.00594957
sL_HDL_CE.nmr	strip	17	17	male	233	0.211109	0.00554017
sL_HDL_CE.nmr	strip	19	19	female	222	0.339163	0.00697309
sL_HDL_CE.nmr	strip	19	19	male	210	0.220365	0.00616956
sL_HDL_CE.nmr	strip	26	26	female	286	0.390714	0.00687399
sL_HDL_CE.nmr	strip	26	26	male	241	0.250429	0.00749949
sL_HDL_CE.nmr	yfs	24	24	female	138	0.35228	0.0105981
sL_HDL_CE.nmr	yfs	24	24	male	135	0.223908	0.0103086
sL_HDL_FC.nmr	alspac	8	7.53288	female	2540	0.0827797	0.000428569
sL_HDL_FC.nmr	alspac	8	7.52334	male	2691	0.0853642	0.000391777
sL_HDL_FC.nmr	alspac	15	15.4114	female	1557	0.0853554	0.000534615
sL_HDL_FC.nmr	alspac	15	15.3988	male	1368	0.0745029	0.00051568
sL_HDL_FC.nmr	alspac	18	17.7821	female	1628	0.0819308	0.000515556
sL_HDL_FC.nmr	alspac	18	17.7588	male	1487	0.066433	0.000446652
sL_HDL_FC.nmr	alspac	24	24.2283	female	1527	0.0836227	0.000823166
sL_HDL_FC.nmr	alspac	24	24.3121	male	1049	0.0526192	0.000930317
sL_HDL_FC.nmr	strip	9	9	female	271	0.0829788	0.0019474
sL_HDL_FC.nmr	strip	9	9	male	282	0.0912252	0.00202163
sL_HDL_FC.nmr	strip	11	11	female	283	0.0772155	0.00190659
sL_HDL_FC.nmr	strip	11	11	male	292	0.0823807	0.00209058
sL_HDL_FC.nmr	strip	13	13	female	258	0.0755955	0.00198329
sL_HDL_FC.nmr	strip	13	13	male	268	0.0721853	0.00203895
sL_HDL_FC.nmr	strip	15	15	female	263	0.0912032	0.00194417
sL_HDL_FC.nmr	strip	15	15	male	277	0.0745144	0.00196813
sL_HDL_FC.nmr	strip	17	17	female	240	0.0772503	0.00195632
sL_HDL_FC.nmr	strip	17	17	male	233	0.0532186	0.00192328
sL_HDL_FC.nmr	strip	19	19	female	223	0.0939951	0.00230938
sL_HDL_FC.nmr	strip	19	19	male	209	0.0610126	0.00194437
sL_HDL_FC.nmr	strip	26	26	female	291	0.110897	0.0022244
sL_HDL_FC.nmr	strip	26	26	male	241	0.0676339	0.00221234
sL_HDL_FC.nmr	yfs	24	24	female	136	0.0951484	0.00318633
sL_HDL_FC.nmr	yfs	24	24	male	135	0.0572524	0.00307488
sL_HDL_L.nmr	alspac	8	7.53288	female	2540	0.77896	0.00354328
sL_HDL_L.nmr	alspac	8	7.52334	male	2692	0.800807	0.00324823
sL_HDL_L.nmr	alspac	15	15.4114	female	1556	0.802608	0.00461225
sL_HDL_L.nmr	alspac	15	15.3988	male	1368	0.682887	0.00434346
sL_HDL_L.nmr	alspac	18	17.7821	female	1623	0.782658	0.00466279
sL_HDL_L.nmr	alspac	18	17.7588	male	1486	0.634349	0.0038109
sL_HDL_L.nmr	alspac	24	24.2283	female	1533	0.813685	0.00629947
sL_HDL_L.nmr	alspac	24	24.3121	male	1049	0.561179	0.00724772
sL_HDL_L.nmr	strip	9	9	female	271	0.756439	0.0143247
sL_HDL_L.nmr	strip	9	9	male	283	0.818103	0.0159388
sL_HDL_L.nmr	strip	11	11	female	284	0.716725	0.014191
sL_HDL_L.nmr	strip	11	11	male	295	0.761505	0.0160011
sL_HDL_L.nmr	strip	13	13	female	259	0.718637	0.0147529
sL_HDL_L.nmr	strip	13	13	male	269	0.688889	0.015105
sL_HDL_L.nmr	strip	15	15	female	263	0.851981	0.0141643
sL_HDL_L.nmr	strip	15	15	male	278	0.667057	0.0146087
sL_HDL_L.nmr	strip	17	17	female	239	0.73932	0.0147724
sL_HDL_L.nmr	strip	17	17	male	233	0.54543	0.0128615
sL_HDL_L.nmr	strip	19	19	female	220	0.898911	0.0164515
sL_HDL_L.nmr	strip	19	19	male	210	0.589771	0.0154797
sL_HDL_L.nmr	strip	26	26	female	286	1.01777	0.0166149
sL_HDL_L.nmr	strip	26	26	male	241	0.672958	0.0181134
sL_HDL_L.nmr	yfs	24	24	female	136	0.944948	0.0255255
sL_HDL_L.nmr	yfs	24	24	male	135	0.606247	0.0247383
sL_HDL_P.nmr	alspac	8	7.53288	female	2546	1.08443e-06	4.64824e-09
sL_HDL_P.nmr	alspac	8	7.52334	male	2699	1.11497e-06	4.45588e-09
sL_HDL_P.nmr	alspac	15	15.4114	female	1562	1.11469e-06	5.92832e-09
sL_HDL_P.nmr	alspac	15	15.3988	male	1368	9.51614e-07	5.5973e-09
sL_HDL_P.nmr	alspac	18	17.7821	female	1628	1.06682e-06	5.99568e-09
sL_HDL_P.nmr	alspac	18	17.7588	male	1487	8.86853e-07	5.14379e-09
sL_HDL_P.nmr	alspac	24	24.2283	female	1512	1.28146e-06	9.37935e-09
sL_HDL_P.nmr	alspac	24	24.3121	male	1049	8.96898e-07	1.19635e-08
sL_HDL_P.nmr	strip	9	9	female	272	1.18827e-06	2.38656e-08
sL_HDL_P.nmr	strip	9	9	male	286	1.27368e-06	2.51283e-08
sL_HDL_P.nmr	strip	11	11	female	285	1.12939e-06	2.20915e-08
sL_HDL_P.nmr	strip	11	11	male	299	1.18453e-06	2.52167e-08
sL_HDL_P.nmr	strip	13	13	female	261	1.13196e-06	2.29128e-08
sL_HDL_P.nmr	strip	13	13	male	272	1.08674e-06	2.3643e-08
sL_HDL_P.nmr	strip	15	15	female	264	1.34459e-06	2.40376e-08
sL_HDL_P.nmr	strip	15	15	male	280	1.10925e-06	2.47601e-08
sL_HDL_P.nmr	strip	17	17	female	241	1.1643e-06	2.47829e-08
sL_HDL_P.nmr	strip	17	17	male	245	8.26427e-07	2.3312e-08
sL_HDL_P.nmr	strip	19	19	female	220	1.42918e-06	2.61586e-08
sL_HDL_P.nmr	strip	19	19	male	215	9.76552e-07	2.66715e-08
sL_HDL_P.nmr	strip	26	26	female	285	1.60823e-06	2.6122e-08
sL_HDL_P.nmr	strip	26	26	male	241	1.07105e-06	2.8232e-08
sL_HDL_P.nmr	yfs	24	24	female	138	1.522e-06	4.20339e-08
sL_HDL_P.nmr	yfs	24	24	male	135	9.67823e-07	3.96661e-08
sL_HDL_PL.nmr	alspac	8	7.53288	female	2542	0.369752	0.00152899
sL_HDL_PL.nmr	alspac	8	7.52334	male	2696	0.378591	0.00146417
sL_HDL_PL.nmr	alspac	15	15.4114	female	1556	0.379386	0.0018778
sL_HDL_PL.nmr	alspac	15	15.3988	male	1368	0.322732	0.00195477
sL_HDL_PL.nmr	alspac	18	17.7821	female	1623	0.375474	0.00199826
sL_HDL_PL.nmr	alspac	18	17.7588	male	1487	0.302563	0.00171754
sL_HDL_PL.nmr	alspac	24	24.2283	female	1529	0.40078	0.00288071
sL_HDL_PL.nmr	alspac	24	24.3121	male	1048	0.287317	0.00336608
sL_HDL_PL.nmr	strip	9	9	female	271	0.360641	0.00607167
sL_HDL_PL.nmr	strip	9	9	male	285	0.388901	0.00696623
sL_HDL_PL.nmr	strip	11	11	female	284	0.343102	0.0059135
sL_HDL_PL.nmr	strip	11	11	male	295	0.365735	0.00636517
sL_HDL_PL.nmr	strip	13	13	female	259	0.336973	0.0059945
sL_HDL_PL.nmr	strip	13	13	male	270	0.328785	0.00657201
sL_HDL_PL.nmr	strip	15	15	female	263	0.39786	0.00638033
sL_HDL_PL.nmr	strip	15	15	male	278	0.314368	0.00633697
sL_HDL_PL.nmr	strip	17	17	female	239	0.349474	0.00653207
sL_HDL_PL.nmr	strip	17	17	male	233	0.261999	0.00559158
sL_HDL_PL.nmr	strip	19	19	female	220	0.433536	0.00723472
sL_HDL_PL.nmr	strip	19	19	male	210	0.294537	0.00656562
sL_HDL_PL.nmr	strip	26	26	female	283	0.47692	0.00743269
sL_HDL_PL.nmr	strip	26	26	male	241	0.329753	0.00785503
sL_HDL_PL.nmr	yfs	24	24	female	136	0.461926	0.0114136
sL_HDL_PL.nmr	yfs	24	24	male	135	0.303245	0.0117651
sL_HDL_TG.nmr	alspac	8	7.53288	female	2546	0.0242707	6.96697e-05
sL_HDL_TG.nmr	alspac	8	7.52334	male	2699	0.0238432	6.6819e-05
sL_HDL_TG.nmr	alspac	15	15.4114	female	1562	0.0234193	9.53781e-05
sL_HDL_TG.nmr	alspac	15	15.3988	male	1368	0.0211821	8.28657e-05
sL_HDL_TG.nmr	alspac	18	17.7821	female	1629	0.0224231	9.43988e-05
sL_HDL_TG.nmr	alspac	18	17.7588	male	1487	0.0196582	8.49571e-05
sL_HDL_TG.nmr	alspac	24	24.2283	female	1509	0.0274695	0.000250338
sL_HDL_TG.nmr	alspac	24	24.3121	male	1048	0.0199005	0.000227414
sL_HDL_TG.nmr	strip	9	9	female	272	0.0199396	0.000683485
sL_HDL_TG.nmr	strip	9	9	male	287	0.0194723	0.000724409
sL_HDL_TG.nmr	strip	11	11	female	283	0.0219028	0.000646451
sL_HDL_TG.nmr	strip	11	11	male	295	0.0209	0.000664226
sL_HDL_TG.nmr	strip	13	13	female	259	0.0252292	0.000634924
sL_HDL_TG.nmr	strip	13	13	male	270	0.0198791	0.000606771
sL_HDL_TG.nmr	strip	15	15	female	259	0.0316225	0.000845716
sL_HDL_TG.nmr	strip	15	15	male	278	0.0233199	0.000825251
sL_HDL_TG.nmr	strip	17	17	female	240	0.0304917	0.000876817
sL_HDL_TG.nmr	strip	17	17	male	233	0.0166743	0.000554943
sL_HDL_TG.nmr	strip	19	19	female	218	0.0343998	0.00100578
sL_HDL_TG.nmr	strip	19	19	male	211	0.0192404	0.00072708
sL_HDL_TG.nmr	strip	26	26	female	285	0.0375577	0.000798385
sL_HDL_TG.nmr	strip	26	26	male	241	0.0246201	0.000693689
sL_HDL_TG.nmr	yfs	24	24	female	138	0.0391035	0.00147132
sL_HDL_TG.nmr	yfs	24	24	male	136	0.0216179	0.00099324
sL_LDL_C.nmr	alspac	8	7.53288	female	2516	0.675433	0.00307902
sL_LDL_C.nmr	alspac	8	7.52334	male	2688	0.63032	0.00287455
sL_LDL_C.nmr	alspac	15	15.4114	female	1545	0.603925	0.00410277
sL_LDL_C.nmr	alspac	15	15.3988	male	1367	0.522198	0.0039586
sL_LDL_C.nmr	alspac	18	17.7821	female	1612	0.585321	0.00404437
sL_LDL_C.nmr	alspac	18	17.7588	male	1484	0.478866	0.00397801
sL_LDL_C.nmr	alspac	24	24.2283	female	1602	0.639158	0.00463103
sL_LDL_C.nmr	alspac	24	24.3121	male	1026	0.626147	0.0055297
sL_LDL_C.nmr	strip	9	9	female	271	0.76955	0.0116016
sL_LDL_C.nmr	strip	9	9	male	289	0.689072	0.00876844
sL_LDL_C.nmr	strip	11	11	female	285	0.710077	0.0111404
sL_LDL_C.nmr	strip	11	11	male	299	0.666077	0.0100921
sL_LDL_C.nmr	strip	13	13	female	255	0.638658	0.0116597
sL_LDL_C.nmr	strip	13	13	male	266	0.629585	0.0108337
sL_LDL_C.nmr	strip	15	15	female	264	0.722449	0.0121353
sL_LDL_C.nmr	strip	15	15	male	280	0.631875	0.0109601
sL_LDL_C.nmr	strip	17	17	female	237	0.65858	0.0124946
sL_LDL_C.nmr	strip	17	17	male	239	0.587886	0.013915
sL_LDL_C.nmr	strip	19	19	female	227	0.708071	0.0131152
sL_LDL_C.nmr	strip	19	19	male	216	0.658636	0.012626
sL_LDL_C.nmr	strip	26	26	female	301	0.661264	0.0113042
sL_LDL_C.nmr	strip	26	26	male	238	0.714775	0.012824
sL_LDL_C.nmr	yfs	24	24	female	148	0.907944	0.020571
sL_LDL_C.nmr	yfs	24	24	male	136	0.881596	0.0219328
sL_LDL_CE.nmr	alspac	8	7.53288	female	2518	0.473032	0.00224179
sL_LDL_CE.nmr	alspac	8	7.52334	male	2687	0.43804	0.00223862
sL_LDL_CE.nmr	alspac	15	15.4114	female	1546	0.417494	0.00309487
sL_LDL_CE.nmr	alspac	15	15.3988	male	1367	0.355921	0.00303709
sL_LDL_CE.nmr	alspac	18	17.7821	female	1612	0.420745	0.00323859
sL_LDL_CE.nmr	alspac	18	17.7588	male	1484	0.341725	0.00302552
sL_LDL_CE.nmr	alspac	24	24.2283	female	1603	0.445577	0.00352586
sL_LDL_CE.nmr	alspac	24	24.3121	male	1024	0.440352	0.00438068
sL_LDL_CE.nmr	strip	9	9	female	271	0.541173	0.0083846
sL_LDL_CE.nmr	strip	9	9	male	289	0.480323	0.0066516
sL_LDL_CE.nmr	strip	11	11	female	285	0.498505	0.00842972
sL_LDL_CE.nmr	strip	11	11	male	299	0.464705	0.00752941
sL_LDL_CE.nmr	strip	13	13	female	256	0.442835	0.0087646
sL_LDL_CE.nmr	strip	13	13	male	266	0.436537	0.00794603
sL_LDL_CE.nmr	strip	15	15	female	263	0.502895	0.0087633
sL_LDL_CE.nmr	strip	15	15	male	280	0.437814	0.00829285
sL_LDL_CE.nmr	strip	17	17	female	237	0.457006	0.00928883
sL_LDL_CE.nmr	strip	17	17	male	239	0.406496	0.0102103
sL_LDL_CE.nmr	strip	19	19	female	227	0.494081	0.0100144
sL_LDL_CE.nmr	strip	19	19	male	216	0.462728	0.00978736
sL_LDL_CE.nmr	strip	26	26	female	301	0.45676	0.0087441
sL_LDL_CE.nmr	strip	26	26	male	238	0.505976	0.00952193
sL_LDL_CE.nmr	yfs	24	24	female	148	0.646522	0.0154759
sL_LDL_CE.nmr	yfs	24	24	male	136	0.632332	0.0170868
sL_LDL_FC.nmr	alspac	8	7.53288	female	2512	0.202329	0.000780114
sL_LDL_FC.nmr	alspac	8	7.52334	male	2685	0.192083	0.000749028
sL_LDL_FC.nmr	alspac	15	15.4114	female	1544	0.18692	0.000999422
sL_LDL_FC.nmr	alspac	15	15.3988	male	1367	0.166287	0.000988539
sL_LDL_FC.nmr	alspac	18	17.7821	female	1609	0.183139	0.00097817
sL_LDL_FC.nmr	alspac	18	17.7588	male	1484	0.156004	0.00100399
sL_LDL_FC.nmr	alspac	24	24.2283	female	1603	0.194065	0.00112234
sL_LDL_FC.nmr	alspac	24	24.3121	male	1034	0.185909	0.00132189
sL_LDL_FC.nmr	strip	9	9	female	271	0.228658	0.00278995
sL_LDL_FC.nmr	strip	9	9	male	290	0.206201	0.00218462
sL_LDL_FC.nmr	strip	11	11	female	285	0.206642	0.002625
sL_LDL_FC.nmr	strip	11	11	male	299	0.201362	0.00257851
sL_LDL_FC.nmr	strip	13	13	female	254	0.196266	0.00285648
sL_LDL_FC.nmr	strip	13	13	male	266	0.192915	0.00271668
sL_LDL_FC.nmr	strip	15	15	female	263	0.216131	0.00283259
sL_LDL_FC.nmr	strip	15	15	male	280	0.193405	0.00271401
sL_LDL_FC.nmr	strip	17	17	female	237	0.19597	0.00329726
sL_LDL_FC.nmr	strip	17	17	male	237	0.179204	0.00356239
sL_LDL_FC.nmr	strip	19	19	female	227	0.214235	0.00322047
sL_LDL_FC.nmr	strip	19	19	male	216	0.190995	0.00315459
sL_LDL_FC.nmr	strip	26	26	female	301	0.203425	0.00281739
sL_LDL_FC.nmr	strip	26	26	male	240	0.209443	0.00313074
sL_LDL_FC.nmr	yfs	24	24	female	148	0.262267	0.00532184
sL_LDL_FC.nmr	yfs	24	24	male	136	0.24887	0.00531762
sL_LDL_L.nmr	alspac	8	7.53288	female	2510	1.02421	0.00418999
sL_LDL_L.nmr	alspac	8	7.52334	male	2684	0.962192	0.00400319
sL_LDL_L.nmr	alspac	15	15.4114	female	1546	0.928136	0.00572979
sL_LDL_L.nmr	alspac	15	15.3988	male	1367	0.783371	0.0054639
sL_LDL_L.nmr	alspac	18	17.7821	female	1609	0.910942	0.00573616
sL_LDL_L.nmr	alspac	18	17.7588	male	1484	0.754238	0.00537568
sL_LDL_L.nmr	alspac	24	24.2283	female	1607	0.972088	0.00628184
sL_LDL_L.nmr	alspac	24	24.3121	male	1033	0.941378	0.00744196
sL_LDL_L.nmr	strip	9	9	female	271	1.13166	0.0152647
sL_LDL_L.nmr	strip	9	9	male	289	1.02268	0.0118901
sL_LDL_L.nmr	strip	11	11	female	285	1.0266	0.0142309
sL_LDL_L.nmr	strip	11	11	male	298	0.992137	0.0129588
sL_LDL_L.nmr	strip	13	13	female	256	0.963321	0.015235
sL_LDL_L.nmr	strip	13	13	male	266	0.941967	0.0141774
sL_LDL_L.nmr	strip	15	15	female	264	1.07179	0.0149395
sL_LDL_L.nmr	strip	15	15	male	280	0.945928	0.0146704
sL_LDL_L.nmr	strip	17	17	female	237	0.997736	0.0175503
sL_LDL_L.nmr	strip	17	17	male	239	0.881619	0.0184163
sL_LDL_L.nmr	strip	19	19	female	226	1.07843	0.0174636
sL_LDL_L.nmr	strip	19	19	male	216	0.949878	0.0179743
sL_LDL_L.nmr	strip	26	26	female	301	1.00965	0.015543
sL_LDL_L.nmr	strip	26	26	male	238	1.05851	0.0170158
sL_LDL_L.nmr	yfs	24	24	female	148	1.36295	0.0284931
sL_LDL_L.nmr	yfs	24	24	male	136	1.29241	0.0290009
sL_LDL_P.nmr	alspac	8	7.53288	female	2531	1.10939e-07	4.75428e-10
sL_LDL_P.nmr	alspac	8	7.52334	male	2695	1.04276e-07	4.38663e-10
sL_LDL_P.nmr	alspac	15	15.4114	female	1560	1.00705e-07	6.16701e-10
sL_LDL_P.nmr	alspac	15	15.3988	male	1367	8.73482e-08	5.93901e-10
sL_LDL_P.nmr	alspac	18	17.7821	female	1624	1.01941e-07	6.00007e-10
sL_LDL_P.nmr	alspac	18	17.7588	male	1487	8.40371e-08	5.72414e-10
sL_LDL_P.nmr	alspac	24	24.2283	female	1565	1.33807e-07	8.46247e-10
sL_LDL_P.nmr	alspac	24	24.3121	male	1020	1.30199e-07	1.02506e-09
sL_LDL_P.nmr	strip	9	9	female	271	1.57122e-07	2.07574e-09
sL_LDL_P.nmr	strip	9	9	male	289	1.41965e-07	1.61936e-09
sL_LDL_P.nmr	strip	11	11	female	285	1.43319e-07	2.02362e-09
sL_LDL_P.nmr	strip	11	11	male	298	1.38337e-07	1.85354e-09
sL_LDL_P.nmr	strip	13	13	female	256	1.34172e-07	2.19223e-09
sL_LDL_P.nmr	strip	13	13	male	266	1.31007e-07	1.99132e-09
sL_LDL_P.nmr	strip	15	15	female	264	1.49024e-07	2.16259e-09
sL_LDL_P.nmr	strip	15	15	male	280	1.31592e-07	2.10555e-09
sL_LDL_P.nmr	strip	17	17	female	237	1.39669e-07	2.32961e-09
sL_LDL_P.nmr	strip	17	17	male	239	1.22315e-07	2.37832e-09
sL_LDL_P.nmr	strip	19	19	female	226	1.51191e-07	2.37932e-09
sL_LDL_P.nmr	strip	19	19	male	216	1.3249e-07	2.47252e-09
sL_LDL_P.nmr	strip	26	26	female	301	1.41621e-07	2.1129e-09
sL_LDL_P.nmr	strip	26	26	male	238	1.47767e-07	2.41799e-09
sL_LDL_P.nmr	yfs	24	24	female	148	1.85207e-07	3.95182e-09
sL_LDL_P.nmr	yfs	24	24	male	136	1.79928e-07	4.08031e-09
sL_LDL_PL.nmr	alspac	8	7.53288	female	2514	0.262119	0.000896936
sL_LDL_PL.nmr	alspac	8	7.52334	male	2685	0.245676	0.000805441
sL_LDL_PL.nmr	alspac	15	15.4114	female	1548	0.239148	0.00109392
sL_LDL_PL.nmr	alspac	15	15.3988	male	1367	0.215054	0.00110524
sL_LDL_PL.nmr	alspac	18	17.7821	female	1612	0.242344	0.00116495
sL_LDL_PL.nmr	alspac	18	17.7588	male	1484	0.211337	0.00104181
sL_LDL_PL.nmr	alspac	24	24.2283	female	1599	0.257696	0.00131061
sL_LDL_PL.nmr	alspac	24	24.3121	male	1030	0.250756	0.00159971
sL_LDL_PL.nmr	strip	9	9	female	272	0.293303	0.00332663
sL_LDL_PL.nmr	strip	9	9	male	290	0.267341	0.00262181
sL_LDL_PL.nmr	strip	11	11	female	285	0.267168	0.00299699
sL_LDL_PL.nmr	strip	11	11	male	299	0.259684	0.00283605
sL_LDL_PL.nmr	strip	13	13	female	255	0.257605	0.00317706
sL_LDL_PL.nmr	strip	13	13	male	266	0.247939	0.00309953
sL_LDL_PL.nmr	strip	15	15	female	263	0.280886	0.00318775
sL_LDL_PL.nmr	strip	15	15	male	280	0.254615	0.00315203
sL_LDL_PL.nmr	strip	17	17	female	237	0.256169	0.00369787
sL_LDL_PL.nmr	strip	17	17	male	236	0.23688	0.00382449
sL_LDL_PL.nmr	strip	19	19	female	227	0.284721	0.00357504
sL_LDL_PL.nmr	strip	19	19	male	216	0.256819	0.00352472
sL_LDL_PL.nmr	strip	26	26	female	301	0.266943	0.00321965
sL_LDL_PL.nmr	strip	26	26	male	239	0.275988	0.00365509
sL_LDL_PL.nmr	yfs	24	24	female	148	0.346887	0.00571245
sL_LDL_PL.nmr	yfs	24	24	male	136	0.332	0.0061879
sL_LDL_TG.nmr	alspac	8	7.53288	female	2486	0.0849132	0.000370886
sL_LDL_TG.nmr	alspac	8	7.52334	male	2667	0.0803197	0.000369424
sL_LDL_TG.nmr	alspac	15	15.4114	female	1547	0.0777924	0.000504443
sL_LDL_TG.nmr	alspac	15	15.3988	male	1368	0.0661937	0.000471677
sL_LDL_TG.nmr	alspac	18	17.7821	female	1599	0.0808931	0.000546246
sL_LDL_TG.nmr	alspac	18	17.7588	male	1484	0.0616637	0.000412166
sL_LDL_TG.nmr	alspac	24	24.2283	female	1627	0.0708156	0.000479995
sL_LDL_TG.nmr	alspac	24	24.3121	male	1051	0.0596153	0.000445695
sL_LDL_TG.nmr	strip	9	9	female	273	0.067494	0.000882701
sL_LDL_TG.nmr	strip	9	9	male	290	0.060933	0.000926481
sL_LDL_TG.nmr	strip	11	11	female	283	0.0701323	0.0011233
sL_LDL_TG.nmr	strip	11	11	male	297	0.0657818	0.00112115
sL_LDL_TG.nmr	strip	13	13	female	260	0.0625206	0.00120193
sL_LDL_TG.nmr	strip	13	13	male	272	0.0593055	0.00105509
sL_LDL_TG.nmr	strip	15	15	female	263	0.066256	0.000961431
sL_LDL_TG.nmr	strip	15	15	male	283	0.057475	0.000967723
sL_LDL_TG.nmr	strip	17	17	female	240	0.0741338	0.00162712
sL_LDL_TG.nmr	strip	17	17	male	245	0.0516028	0.00116089
sL_LDL_TG.nmr	strip	19	19	female	214	0.0802687	0.00155818
sL_LDL_TG.nmr	strip	19	19	male	215	0.0593758	0.00103616
sL_LDL_TG.nmr	strip	26	26	female	291	0.0768788	0.00114621
sL_LDL_TG.nmr	strip	26	26	male	240	0.0696831	0.00113173
sL_LDL_TG.nmr	yfs	24	24	female	144	0.0968175	0.00268118
sL_LDL_TG.nmr	yfs	24	24	male	136	0.075107	0.00182338
sL_VLDL_C.nmr	alspac	8	7.53288	female	2499	0.042389	0.000619825
sL_VLDL_C.nmr	alspac	8	7.52334	male	2667	0.0372732	0.000593684
sL_VLDL_C.nmr	alspac	15	15.4114	female	1560	0.0150937	0.000539628
sL_VLDL_C.nmr	alspac	15	15.3988	male	1358	0.0269592	0.000734193
sL_VLDL_C.nmr	alspac	18	17.7821	female	1624	0.0277247	0.000630531
sL_VLDL_C.nmr	alspac	18	17.7588	male	1469	0.0305054	0.00071993
sL_VLDL_C.nmr	alspac	24	24.2283	female	1626	0.0216209	0.000600195
sL_VLDL_C.nmr	alspac	24	24.3121	male	1029	0.0341899	0.00101595
sL_VLDL_C.nmr	strip	9	9	female	273	0.0191375	0.00122395
sL_VLDL_C.nmr	strip	9	9	male	289	0.0151612	0.00113998
sL_VLDL_C.nmr	strip	11	11	female	281	0.0260879	0.00147228
sL_VLDL_C.nmr	strip	11	11	male	294	0.0199099	0.00134303
sL_VLDL_C.nmr	strip	13	13	female	258	0.0335482	0.00165643
sL_VLDL_C.nmr	strip	13	13	male	269	0.0294813	0.00173941
sL_VLDL_C.nmr	strip	15	15	female	262	0.0323689	0.00165219
sL_VLDL_C.nmr	strip	15	15	male	280	0.0327373	0.00170663
sL_VLDL_C.nmr	strip	17	17	female	243	0.0358624	0.0016621
sL_VLDL_C.nmr	strip	17	17	male	240	0.02795	0.00168106
sL_VLDL_C.nmr	strip	19	19	female	228	0.03233	0.0018645
sL_VLDL_C.nmr	strip	19	19	male	214	0.0335712	0.00179205
sL_VLDL_C.nmr	strip	26	26	female	302	0.0257031	0.00159051
sL_VLDL_C.nmr	strip	26	26	male	233	0.0360797	0.00195957
sL_VLDL_C.nmr	yfs	24	24	female	148	0.0538369	0.00367993
sL_VLDL_C.nmr	yfs	24	24	male	136	0.0608706	0.00362242
sL_VLDL_CE.nmr	alspac	8	7.53288	female	2503	0.0218354	0.000302297
sL_VLDL_CE.nmr	alspac	8	7.52334	male	2673	0.0191395	0.000289188
sL_VLDL_CE.nmr	alspac	15	15.4114	female	1559	0.0147142	0.000326836
sL_VLDL_CE.nmr	alspac	15	15.3988	male	1358	0.0142396	0.000344144
sL_VLDL_CE.nmr	alspac	18	17.7821	female	1622	0.0154154	0.000325495
sL_VLDL_CE.nmr	alspac	18	17.7588	male	1469	0.0165654	0.000379361
sL_VLDL_CE.nmr	alspac	24	24.2283	female	1623	0.0124657	0.00031198
sL_VLDL_CE.nmr	alspac	24	24.3121	male	1027	0.0191864	0.00048781
sL_VLDL_CE.nmr	strip	9	9	female	272	0.0124553	0.000691363
sL_VLDL_CE.nmr	strip	9	9	male	289	0.0100851	0.000709583
sL_VLDL_CE.nmr	strip	11	11	female	282	0.0158649	0.000785804
sL_VLDL_CE.nmr	strip	11	11	male	295	0.0125481	0.000729127
sL_VLDL_CE.nmr	strip	13	13	female	258	0.0205492	0.000874569
sL_VLDL_CE.nmr	strip	13	13	male	269	0.0185574	0.000889417
sL_VLDL_CE.nmr	strip	15	15	female	262	0.0196479	0.000893831
sL_VLDL_CE.nmr	strip	15	15	male	279	0.0197848	0.000864717
sL_VLDL_CE.nmr	strip	17	17	female	243	0.0205977	0.000808205
sL_VLDL_CE.nmr	strip	17	17	male	240	0.017932	0.000900311
sL_VLDL_CE.nmr	strip	19	19	female	228	0.0172569	0.000948847
sL_VLDL_CE.nmr	strip	19	19	male	213	0.0185763	0.000871072
sL_VLDL_CE.nmr	strip	26	26	female	302	0.013613	0.000746044
sL_VLDL_CE.nmr	strip	26	26	male	234	0.0198316	0.00097552
sL_VLDL_CE.nmr	yfs	24	24	female	148	0.0303338	0.00169407
sL_VLDL_CE.nmr	yfs	24	24	male	136	0.0351691	0.0019371
sL_VLDL_FC.nmr	alspac	8	7.53288	female	2495	0.0205328	0.000334956
sL_VLDL_FC.nmr	alspac	8	7.52334	male	2664	0.0181468	0.000319156
sL_VLDL_FC.nmr	alspac	15	15.4114	female	1559	0.0125175	0.000331959
sL_VLDL_FC.nmr	alspac	15	15.3988	male	1358	0.0127082	0.000370578
sL_VLDL_FC.nmr	alspac	18	17.7821	female	1624	0.0122048	0.000317469
sL_VLDL_FC.nmr	alspac	18	17.7588	male	1472	0.0140922	0.00039621
sL_VLDL_FC.nmr	alspac	24	24.2283	female	1627	0.00905405	0.000299933
sL_VLDL_FC.nmr	alspac	24	24.3121	male	1031	0.0150378	0.000528767
sL_VLDL_FC.nmr	strip	9	9	female	273	0.00648475	0.000537207
sL_VLDL_FC.nmr	strip	9	9	male	289	0.00496267	0.000466308
sL_VLDL_FC.nmr	strip	11	11	female	280	0.0102718	0.000703325
sL_VLDL_FC.nmr	strip	11	11	male	295	0.00776	0.000628321
sL_VLDL_FC.nmr	strip	13	13	female	258	0.0128986	0.000807237
sL_VLDL_FC.nmr	strip	13	13	male	271	0.0113017	0.000902774
sL_VLDL_FC.nmr	strip	15	15	female	262	0.0127823	0.000792397
sL_VLDL_FC.nmr	strip	15	15	male	281	0.0128217	0.000780166
sL_VLDL_FC.nmr	strip	17	17	female	243	0.0152443	0.000874741
sL_VLDL_FC.nmr	strip	17	17	male	240	0.00899163	0.000807749
sL_VLDL_FC.nmr	strip	19	19	female	226	0.0145733	0.000878399
sL_VLDL_FC.nmr	strip	19	19	male	214	0.0147691	0.000922588
sL_VLDL_FC.nmr	strip	26	26	female	302	0.0120566	0.000780715
sL_VLDL_FC.nmr	strip	26	26	male	232	0.0161504	0.00100264
sL_VLDL_FC.nmr	yfs	24	24	female	148	0.0234674	0.00187865
sL_VLDL_FC.nmr	yfs	24	24	male	136	0.025766	0.00203167
sL_VLDL_L.nmr	alspac	8	7.53288	female	2498	0.192773	0.00273779
sL_VLDL_L.nmr	alspac	8	7.52334	male	2669	0.174619	0.00262822
sL_VLDL_L.nmr	alspac	15	15.4114	female	1559	0.0864581	0.00233799
sL_VLDL_L.nmr	alspac	15	15.3988	male	1358	0.135324	0.00302416
sL_VLDL_L.nmr	alspac	18	17.7821	female	1625	0.128062	0.00269555
sL_VLDL_L.nmr	alspac	18	17.7588	male	1470	0.149597	0.00314365
sL_VLDL_L.nmr	alspac	24	24.2283	female	1625	0.11688	0.00271849
sL_VLDL_L.nmr	alspac	24	24.3121	male	1028	0.178072	0.00466071
sL_VLDL_L.nmr	strip	9	9	female	273	0.0808129	0.00518919
sL_VLDL_L.nmr	strip	9	9	male	289	0.0640607	0.00498154
sL_VLDL_L.nmr	strip	11	11	female	280	0.122182	0.00612836
sL_VLDL_L.nmr	strip	11	11	male	295	0.0957266	0.00570171
sL_VLDL_L.nmr	strip	13	13	female	259	0.136796	0.00705274
sL_VLDL_L.nmr	strip	13	13	male	270	0.121419	0.00648075
sL_VLDL_L.nmr	strip	15	15	female	263	0.144774	0.00715716
sL_VLDL_L.nmr	strip	15	15	male	281	0.148327	0.00760389
sL_VLDL_L.nmr	strip	17	17	female	243	0.145011	0.00664202
sL_VLDL_L.nmr	strip	17	17	male	241	0.121983	0.00634401
sL_VLDL_L.nmr	strip	19	19	female	226	0.157497	0.0084698
sL_VLDL_L.nmr	strip	19	19	male	213	0.168448	0.00823867
sL_VLDL_L.nmr	strip	26	26	female	301	0.123866	0.00662892
sL_VLDL_L.nmr	strip	26	26	male	232	0.174339	0.00864002
sL_VLDL_L.nmr	yfs	24	24	female	148	0.213541	0.0154317
sL_VLDL_L.nmr	yfs	24	24	male	136	0.248936	0.0160709
sL_VLDL_P.nmr	alspac	8	7.53288	female	2501	3.18388e-09	4.61076e-11
sL_VLDL_P.nmr	alspac	8	7.52334	male	2670	2.8902e-09	4.32816e-11
sL_VLDL_P.nmr	alspac	15	15.4114	female	1559	1.39732e-09	3.94359e-11
sL_VLDL_P.nmr	alspac	15	15.3988	male	1358	2.25057e-09	5.16188e-11
sL_VLDL_P.nmr	alspac	18	17.7821	female	1626	1.33391e-09	3.92269e-11
sL_VLDL_P.nmr	alspac	18	17.7588	male	1472	2.49606e-09	5.59597e-11
sL_VLDL_P.nmr	alspac	24	24.2283	female	1623	2.05292e-09	4.82741e-11
sL_VLDL_P.nmr	alspac	24	24.3121	male	1025	3.11538e-09	7.82527e-11
sL_VLDL_P.nmr	strip	9	9	female	273	1.40426e-09	8.98253e-11
sL_VLDL_P.nmr	strip	9	9	male	289	1.12393e-09	8.36076e-11
sL_VLDL_P.nmr	strip	11	11	female	280	2.14875e-09	1.06984e-10
sL_VLDL_P.nmr	strip	11	11	male	295	1.68195e-09	9.95695e-11
sL_VLDL_P.nmr	strip	13	13	female	259	2.36786e-09	1.1577e-10
sL_VLDL_P.nmr	strip	13	13	male	270	2.10478e-09	1.13128e-10
sL_VLDL_P.nmr	strip	15	15	female	263	2.52375e-09	1.31231e-10
sL_VLDL_P.nmr	strip	15	15	male	281	2.59756e-09	1.27207e-10
sL_VLDL_P.nmr	strip	17	17	female	243	2.50047e-09	1.20212e-10
sL_VLDL_P.nmr	strip	17	17	male	241	2.11497e-09	1.08294e-10
sL_VLDL_P.nmr	strip	19	19	female	226	2.7536e-09	1.44537e-10
sL_VLDL_P.nmr	strip	19	19	male	213	2.96603e-09	1.46642e-10
sL_VLDL_P.nmr	strip	26	26	female	301	2.16665e-09	1.18037e-10
sL_VLDL_P.nmr	strip	26	26	male	232	3.05093e-09	1.46047e-10
sL_VLDL_P.nmr	yfs	24	24	female	148	3.65062e-09	2.80547e-10
sL_VLDL_P.nmr	yfs	24	24	male	136	4.28309e-09	2.92944e-10
sL_VLDL_PL.nmr	alspac	8	7.53288	female	2498	0.0328892	0.000495351
sL_VLDL_PL.nmr	alspac	8	7.52334	male	2669	0.0294159	0.000477245
sL_VLDL_PL.nmr	alspac	15	15.4114	female	1559	0.0119898	0.000413538
sL_VLDL_PL.nmr	alspac	15	15.3988	male	1358	0.0218109	0.000545536
sL_VLDL_PL.nmr	alspac	18	17.7821	female	1626	0.0212898	0.000499382
sL_VLDL_PL.nmr	alspac	18	17.7588	male	1472	0.0241838	0.000567636
sL_VLDL_PL.nmr	alspac	24	24.2283	female	1623	0.0209567	0.00050662
sL_VLDL_PL.nmr	alspac	24	24.3121	male	1027	0.0313919	0.000817194
sL_VLDL_PL.nmr	strip	9	9	female	273	0.0139235	0.000933049
sL_VLDL_PL.nmr	strip	9	9	male	289	0.010923	0.00085539
sL_VLDL_PL.nmr	strip	11	11	female	280	0.0203535	0.00116564
sL_VLDL_PL.nmr	strip	11	11	male	296	0.0158705	0.00101724
sL_VLDL_PL.nmr	strip	13	13	female	259	0.0228657	0.00121874
sL_VLDL_PL.nmr	strip	13	13	male	270	0.0199978	0.0011878
sL_VLDL_PL.nmr	strip	15	15	female	262	0.0255955	0.0013223
sL_VLDL_PL.nmr	strip	15	15	male	281	0.0257832	0.00142515
sL_VLDL_PL.nmr	strip	17	17	female	243	0.0249247	0.00122821
sL_VLDL_PL.nmr	strip	17	17	male	241	0.0182241	0.00115464
sL_VLDL_PL.nmr	strip	19	19	female	226	0.0285849	0.00148131
sL_VLDL_PL.nmr	strip	19	19	male	213	0.0291119	0.00141507
sL_VLDL_PL.nmr	strip	26	26	female	301	0.0222905	0.00125954
sL_VLDL_PL.nmr	strip	26	26	male	232	0.0309423	0.0015771
sL_VLDL_PL.nmr	yfs	24	24	female	148	0.0400024	0.00268882
sL_VLDL_PL.nmr	yfs	24	24	male	136	0.0451922	0.00304306
sL_VLDL_TG.nmr	alspac	8	7.53288	female	2499	0.117756	0.0016493
sL_VLDL_TG.nmr	alspac	8	7.52334	male	2669	0.107824	0.00163663
sL_VLDL_TG.nmr	alspac	15	15.4114	female	1558	0.0566777	0.00145203
sL_VLDL_TG.nmr	alspac	15	15.3988	male	1358	0.0865559	0.0018262
sL_VLDL_TG.nmr	alspac	18	17.7821	female	1625	0.0790914	0.0015191
sL_VLDL_TG.nmr	alspac	18	17.7588	male	1469	0.0945186	0.00186077
sL_VLDL_TG.nmr	alspac	24	24.2283	female	1625	0.0740278	0.00166669
sL_VLDL_TG.nmr	alspac	24	24.3121	male	1029	0.112829	0.00276632
sL_VLDL_TG.nmr	strip	9	9	female	273	0.0477026	0.00308624
sL_VLDL_TG.nmr	strip	9	9	male	289	0.0383205	0.00284488
sL_VLDL_TG.nmr	strip	11	11	female	280	0.0763468	0.00383772
sL_VLDL_TG.nmr	strip	11	11	male	296	0.0608494	0.00355315
sL_VLDL_TG.nmr	strip	13	13	female	259	0.0795527	0.0041825
sL_VLDL_TG.nmr	strip	13	13	male	270	0.0714287	0.00392735
sL_VLDL_TG.nmr	strip	15	15	female	263	0.0860627	0.0045214
sL_VLDL_TG.nmr	strip	15	15	male	281	0.0897631	0.00447322
sL_VLDL_TG.nmr	strip	17	17	female	243	0.0846083	0.00389061
sL_VLDL_TG.nmr	strip	17	17	male	242	0.0722889	0.00359872
sL_VLDL_TG.nmr	strip	19	19	female	226	0.0974009	0.00508206
sL_VLDL_TG.nmr	strip	19	19	male	212	0.105077	0.00473494
sL_VLDL_TG.nmr	strip	26	26	female	300	0.0756959	0.00407913
sL_VLDL_TG.nmr	strip	26	26	male	232	0.107875	0.00500721
sL_VLDL_TG.nmr	yfs	24	24	female	148	0.119267	0.00898853
sL_VLDL_TG.nmr	yfs	24	24	male	136	0.142316	0.0100274
sLA.FA.nmr	alspac	8	7.53288	female	2459	0.277498	0.000463032
sLA.FA.nmr	alspac	8	7.52334	male	2648	0.277525	0.000488177
sLA.FA.nmr	alspac	15	15.4114	female	1544	0.279679	0.000658773
sLA.FA.nmr	alspac	15	15.3988	male	1363	0.275725	0.000761051
sLA.FA.nmr	alspac	18	17.7821	female	1602	0.267071	0.000576256
sLA.FA.nmr	alspac	18	17.7588	male	1477	0.263694	0.000658889
sLA.FA.nmr	alspac	24	24.2283	female	1611	0.274413	0.000627534
sLA.FA.nmr	alspac	24	24.3121	male	1034	0.274064	0.000880617
sLA.FA.nmr	strip	9	9	female	273	0.298911	0.00175092
sLA.FA.nmr	strip	9	9	male	290	0.300692	0.00188434
sLA.FA.nmr	strip	11	11	female	284	0.263352	0.00130084
sLA.FA.nmr	strip	11	11	male	299	0.263408	0.00167098
sLA.FA.nmr	strip	13	13	female	256	0.260565	0.00144651
sLA.FA.nmr	strip	13	13	male	268	0.260545	0.00168253
sLA.FA.nmr	strip	15	15	female	263	0.288491	0.00186431
sLA.FA.nmr	strip	15	15	male	280	0.282303	0.0018288
sLA.FA.nmr	strip	17	17	female	238	0.255715	0.00169452
sLA.FA.nmr	strip	17	17	male	236	0.255954	0.00179001
sLA.FA.nmr	strip	19	19	female	223	0.277151	0.00242632
sLA.FA.nmr	strip	19	19	male	211	0.275816	0.0020543
sLA.FA.nmr	strip	26	26	female	292	0.322914	0.00173275
sLA.FA.nmr	strip	26	26	male	235	0.32959	0.00175165
sLA.FA.nmr	yfs	24	24	female	147	0.245378	0.00247155
sLA.FA.nmr	yfs	24	24	male	136	0.256043	0.00231862
sLA.nmr	alspac	8	7.53288	female	2476	2.85532	0.00774842
sLA.nmr	alspac	8	7.52334	male	2666	2.75633	0.00799032
sLA.nmr	alspac	15	15.4114	female	1549	2.52469	0.00988353
sLA.nmr	alspac	15	15.3988	male	1366	2.27543	0.0100442
sLA.nmr	alspac	18	17.7821	female	1615	2.48928	0.0102654
sLA.nmr	alspac	18	17.7588	male	1482	2.19826	0.00911117
sLA.nmr	alspac	24	24.2283	female	1617	2.35987	0.0127302
sLA.nmr	alspac	24	24.3121	male	1042	2.26311	0.0152569
sLA.nmr	strip	9	9	female	273	2.52782	0.0273979
sLA.nmr	strip	9	9	male	290	2.4218	0.0228517
sLA.nmr	strip	11	11	female	285	2.36268	0.022932
sLA.nmr	strip	11	11	male	299	2.3127	0.0229828
sLA.nmr	strip	13	13	female	257	2.32861	0.0262962
sLA.nmr	strip	13	13	male	268	2.22021	0.0246328
sLA.nmr	strip	15	15	female	264	2.49774	0.0291512
sLA.nmr	strip	15	15	male	282	2.25415	0.0300592
sLA.nmr	strip	17	17	female	238	2.35792	0.031585
sLA.nmr	strip	17	17	male	238	2.13943	0.0282409
sLA.nmr	strip	19	19	female	225	2.61271	0.0334723
sLA.nmr	strip	19	19	male	212	2.29618	0.0273403
sLA.nmr	strip	26	26	female	293	3.17581	0.0285611
sLA.nmr	strip	26	26	male	237	3.1742	0.0280323
sLA.nmr	yfs	24	24	female	147	3.09815	0.0415867
sLA.nmr	yfs	24	24	male	136	2.91619	0.0418757
sLAC.nmr	alspac	8	7.53288	female	2516	1.29528	0.00816341
sLAC.nmr	alspac	8	7.52334	male	2678	1.25831	0.00690126
sLAC.nmr	alspac	15	15.4114	female	1532	1.13695	0.0122547
sLAC.nmr	alspac	15	15.3988	male	1340	1.08031	0.0116163
sLAC.nmr	alspac	18	17.7821	female	1619	0.87924	0.00735149
sLAC.nmr	alspac	18	17.7588	male	1477	0.931286	0.0085486
sLAC.nmr	alspac	24	24.2283	female	1617	0.860752	0.00773482
sLAC.nmr	alspac	24	24.3121	male	1048	0.880027	0.00892053
sLAC.nmr	strip	9	9	female	271	1.3725	0.0201831
sLAC.nmr	strip	9	9	male	286	1.35772	0.0187021
sLAC.nmr	strip	11	11	female	280	1.31075	0.0200939
sLAC.nmr	strip	11	11	male	294	1.30369	0.0212931
sLAC.nmr	strip	13	13	female	258	1.39969	0.0205466
sLAC.nmr	strip	13	13	male	270	1.4327	0.0223014
sLAC.nmr	strip	15	15	female	265	1.24355	0.0173447
sLAC.nmr	strip	15	15	male	281	1.31774	0.0166642
sLAC.nmr	strip	17	17	female	242	1.15449	0.0158876
sLAC.nmr	strip	17	17	male	244	1.24929	0.0196658
sLAC.nmr	strip	19	19	female	226	1.32615	0.0173692
sLAC.nmr	strip	19	19	male	214	1.37307	0.0197348
sLAC.nmr	strip	26	26	female	296	1.20792	0.0193192
sLAC.nmr	strip	26	26	male	234	1.24106	0.0197269
sLAC.nmr	yfs	24	24	female	146	1.57859	0.0266059
sLAC.nmr	yfs	24	24	male	135	1.57676	0.0303768
sLDL_D.nmr	alspac	8	7.53288	female	2543	23.6438	0.00207142
sLDL_D.nmr	alspac	8	7.52334	male	2693	23.6375	0.00185782
sLDL_D.nmr	alspac	15	15.4114	female	1551	23.7057	0.00255734
[truncated: 2,443 more rows]

## Sheet: Table S2
VARBL	SEX	AGE.a	AGE.b	N.indiv	R2	SE	CI95.low	CI95.high	P
DBP	both	0.7	26	1095	0.123969	0.00584784	0.112772	0.135696	1.01039e-104
DBP	female	0.7	26	533	0.122592	0.00715304	0.108973	0.137013	5.76705e-70
DBP	male	0.7	26	562	0.127099	0.00764764	0.112552	0.142531	4.88801e-66
HEIGHT	both	0.7	26	4683	0.964932	0.000475262	0.964001	0.965864	0
HEIGHT	female	0.7	26	2366	0.964809	0.000669679	0.963497	0.966122	0
HEIGHT	male	0.7	26	2317	0.969688	0.000621751	0.96847	0.970907	0
PP	both	0.7	26	1095	0.392813	0.0263418	0.342879	0.446139	6.11928e-54
PP	female	0.7	26	533	0.313253	0.0124209	0.289381	0.338071	3.52661e-146
PP	male	0.7	26	562	0.468377	0.0191601	0.431576	0.506684	1.19401e-137
sACACE.nmr	both	9	26	802	0.017018	0.00754661	0.00544064	0.0350234	0.00198157
sACACE.nmr	female	9	26	401	0.0227144	0.0116152	0.0056529	0.0511845	0.00453508
sACACE.nmr	male	9	26	401	0.0106498	0.00670223	0.00156433	0.0278371	0.010796
sACE.nmr	both	9	26	802	0.0778411	0.0197069	0.0440072	0.121258	3.25151e-06
sACE.nmr	female	9	26	402	0.0674709	0.015911	0.0398889	0.10226	8.15294e-07
sACE.nmr	male	9	26	400	0.0871099	0.0184175	0.0547514	0.126948	6.58835e-08
sALA.nmr	both	9	26	797	0.106135	0.0288603	0.0571057	0.170238	1.10341e-05
sALA.nmr	female	9	26	398	0.0940508	0.0340064	0.0392073	0.172512	0.000388037
sALA.nmr	male	9	26	399	0.113413	0.0283879	0.064597	0.175877	2.63652e-06
sALB.nmr	both	9	26	803	0.0285154	0.0170714	0.00487097	0.0717907	0.00904484
sALB.nmr	female	9	26	402	0.00939699	0.0131983	0	0.0517375	0.0249979
sALB.nmr	male	9	26	401	0.0739817	0.016011	0.045928	0.108691	1.17794e-07
sAPOA1.nmr	both	9	26	799	0.143459	0.0151873	0.115236	0.174771	1.10843e-23
sAPOA1.nmr	female	9	26	398	0.148725	0.0178569	0.115785	0.185784	4.40154e-19
sAPOA1.nmr	male	9	26	401	0.114917	0.0150374	0.0873339	0.14628	1.59811e-16
sAPOB.nmr	both	9	26	803	0.00735344	0.00378211	0.00180873	0.0166346	0.00466976
sAPOB.nmr	female	9	26	402	0.00616928	0.00628989	4.35782e-09	0.0246564	0.0249978
sAPOB.nmr	male	9	26	401	0.0295544	0.0115231	0.0112841	0.0564546	0.000760821
sBCAA.nmr	both	9	26	800	0.194779	0.0160435	0.164603	0.227494	5.50184e-37
sBCAA.nmr	female	9	26	402	0.039126	0.02281	0.00718981	0.0966049	0.00816947
sBCAA.nmr	male	9	26	398	0.260537	0.0234082	0.216677	0.308437	1.24964e-31
sBOHBUT.nmr	both	9	26	802	0.0241429	0.00620879	0.0135071	0.0378456	4.31053e-06
sBOHBUT.nmr	female	9	26	401	0.0293228	0.00884034	0.0145554	0.0492096	4.97381e-05
sBOHBUT.nmr	male	9	26	401	0.0213985	0.00744198	0.00929794	0.0384705	0.000264095
SBP	both	0.7	26	1097	0.406182	0.0142798	0.378676	0.434652	1.70917e-184
SBP	female	0.7	26	535	0.307506	0.0102973	0.287654	0.32802	9.01865e-203
SBP	male	0.7	26	562	0.490317	0.0132277	0.464734	0.516586	0
sCHOL	both	0.7	26	4684	0.104542	0.00356427	0.0976727	0.111645	8.24924e-196
sCHOL	female	0.7	26	2364	0.0618663	0.00419066	0.0539253	0.0703526	6.08376e-53
sCHOL	male	0.7	26	2320	0.121751	0.00608138	0.110123	0.133962	6.7626e-94
sCHOL.nmr	both	9	26	801	0.0563379	0.00950692	0.0392451	0.0765122	5.2298e-11
sCHOL.nmr	female	9	26	400	0.0200349	0.00934194	0.00590817	0.0425286	0.00272024
sCHOL.nmr	male	9	26	401	0.0531598	0.01198	0.0322718	0.0792335	3.0473e-07
sCIT.nmr	both	9	26	801	0.166758	0.058557	0.0717346	0.301278	0.000291257
sCIT.nmr	female	9	26	400	0.21958	0.0269009	0.17002	0.275471	1.91279e-18
sCIT.nmr	male	9	26	401	0.131541	0.0821708	0.0197842	0.341894	0.0105281
sCREA.nmr	both	9	26	794	0.716412	0.0212732	0.675323	0.758714	2.94189e-256
sCREA.nmr	female	9	26	401	0.661194	0.0153038	0.631538	0.691529	0
sCREA.nmr	male	9	26	393	0.768393	0.0119816	0.745089	0.792057	0
sCRP	both	11	26	1065	0.13816	0.0127566	0.114288	0.164294	3.98577e-30
sCRP	female	11	26	539	0.169224	0.0204998	0.131429	0.211789	8.4821e-19
sCRP	male	11	26	526	0.0851125	0.0116228	0.063856	0.109418	2.11355e-15
sDHA.FA.nmr	both	9	26	802	0.0949536	0.062847	0.0117229	0.258083	0.0126739
sDHA.FA.nmr	female	9	26	401	0.11534	0.0559556	0.0317384	0.251085	0.00342461
sDHA.FA.nmr	male	9	26	401	0.0609847	0.066329	0	0.26001	0.0249979
sDHA.nmr	both	9	26	802	0.0892602	0.0297163	0.0405175	0.157005	0.00016581
sDHA.nmr	female	9	26	401	0.105019	0.0295434	0.0550963	0.170906	1.86905e-05
sDHA.nmr	male	9	26	401	0.0232544	0.0290675	0	0.113945	0.0249979
sESTC.nmr	both	9	26	801	0.0562319	0.00919185	0.0396589	0.075691	1.46298e-11
sESTC.nmr	female	9	26	400	0.0268839	0.0102828	0.010507	0.0508154	0.000646615
sESTC.nmr	male	9	26	401	0.0521768	0.0103933	0.0337943	0.0745358	1.32397e-08
sFAW3.FA.nmr	both	9	26	802	0.0198543	0.00907466	0.00605142	0.0416241	0.00240646
sFAW3.FA.nmr	female	9	26	401	0.0187549	0.0100551	0.00422426	0.0436404	0.00570639
sFAW3.FA.nmr	male	9	26	401	0.016492	0.0112909	0.0017858	0.0460461	0.0139743
sFAW3.nmr	both	9	26	802	0.0628889	0.0110075	0.0431644	0.086314	2.06259e-10
sFAW3.nmr	female	9	26	401	0.0578752	0.012406	0.0361134	0.084745	9.31075e-08
sFAW3.nmr	male	9	26	401	0.0309687	0.0112484	0.0128456	0.0569394	0.000405161
sFAW6.FA.nmr	both	9	26	801	0.114514	0.0385743	0.0513873	0.202599	0.000188617
sFAW6.FA.nmr	female	9	26	400	0.113071	0.037648	0.0513193	0.1989	0.000166045
sFAW6.FA.nmr	male	9	26	401	0.129265	0.030214	0.0768279	0.195267	6.76907e-07
sFAW6.nmr	both	9	26	801	0.165427	0.0111334	0.144325	0.187968	1.39821e-53
sFAW6.nmr	female	9	26	400	0.136249	0.0155845	0.107415	0.168507	1.00631e-20
sFAW6.nmr	male	9	26	401	0.180074	0.0179654	0.146584	0.217008	2.86702e-26
sFREEC.nmr	both	9	26	801	0.0596546	0.00975633	0.0420646	0.0803094	1.49424e-11
sFREEC.nmr	female	9	26	400	0.0104876	0.00641712	0.00168106	0.0268362	0.00979425
sFREEC.nmr	male	9	26	401	0.0528698	0.0105218	0.0342581	0.0755036	1.29045e-08
sGLN.nmr	both	9	26	799	0.341202	0.020284	0.302604	0.382117	1.49897e-67
sGLN.nmr	female	9	26	402	0.11587	0.0214405	0.0776574	0.161704	1.39801e-09
sGLN.nmr	male	9	26	397	0.558163	0.0195177	0.520564	0.597073	1.99565e-186
sGLOL.nmr	both	9	26	799	0.13304	0.0128512	0.109044	0.15942	8.31128e-28
sGLOL.nmr	female	9	26	400	0.138669	0.0192987	0.103423	0.179073	6.22921e-15
sGLOL.nmr	male	9	26	399	0.138946	0.0151806	0.110785	0.170293	2.01014e-22
sGLUC	both	7	26	3251	0.126785	0.0102139	0.107556	0.147594	1.66606e-38
sGLUC	female	7	26	1693	0.0807305	0.0137575	0.0560173	0.109947	7.63117e-11
sGLUC	male	7	26	1558	0.0941316	0.012024	0.0720396	0.119174	3.37413e-17
sGLUC.nmr	both	9	26	802	0.0586111	0.013094	0.0357563	0.0870848	2.49875e-07
sGLUC.nmr	female	9	26	401	0.0185855	0.0126049	0.00209016	0.0515012	0.0136097
sGLUC.nmr	male	9	26	401	0.0588392	0.015357	0.0325889	0.0927885	5.58281e-06
sGLY.nmr	both	9	26	801	0.00921169	0.00496929	0.00204644	0.0215261	0.0058713
sGLY.nmr	female	9	26	400	0.0262869	0.0103943	0.00986139	0.0506072	0.000854235
sGLY.nmr	male	9	26	401	0.0126407	0.00741118	0.00228787	0.0313397	0.00835244
sGP.nmr	both	9	26	803	0.402926	0.0152374	0.373614	0.433344	3.50029e-160
sGP.nmr	female	9	26	402	0.405015	0.021989	0.363063	0.44926	3.73033e-80
sGP.nmr	male	9	26	401	0.401986	0.0184828	0.366576	0.439029	5.57996e-110
sHDL_D.nmr	both	9	26	802	0.0796375	0.0193895	0.0461679	0.122175	1.55347e-06
sHDL_D.nmr	female	9	26	402	0.0462356	0.0220998	0.013065	0.0996963	0.00314765
sHDL_D.nmr	male	9	26	400	0.0808646	0.0154452	0.0534252	0.113971	3.82118e-09
sHDL_TG.nmr	both	9	26	799	0.131188	0.0107503	0.110964	0.153105	2.47992e-37
sHDL_TG.nmr	female	9	26	399	0.13426	0.0158389	0.105011	0.167099	1.16291e-19
sHDL_TG.nmr	male	9	26	400	0.0620794	0.0108148	0.0426919	0.0850857	1.73723e-10
sHDL2C.nmr	both	9	26	798	0.148658	0.0170745	0.117075	0.184007	1.40961e-20
sHDL2C.nmr	female	9	26	397	0.162461	0.0182761	0.128614	0.200257	2.53165e-21
sHDL2C.nmr	male	9	26	401	0.150605	0.0205675	0.11299	0.193615	2.12027e-15
sHDL3C.nmr	both	9	26	803	0.0732931	0.0205832	0.0385016	0.119188	1.82163e-05
sHDL3C.nmr	female	9	26	402	0.0752421	0.0191288	0.0424201	0.117405	3.50864e-06
sHDL3C.nmr	male	9	26	401	0.0185167	0.0260724	0	0.102204	0.0249979
sHDLC	both	0.7	26	4681	0.195089	0.00464106	0.186099	0.204292	0
sHDLC	female	0.7	26	2363	0.207801	0.0071679	0.193989	0.222087	1.99856e-191
sHDLC	male	0.7	26	2318	0.209662	0.00701274	0.196143	0.223633	3.14701e-203
sHDLC.nmr	both	9	26	798	0.141701	0.0160978	0.111906	0.175009	5.73979e-21
sHDLC.nmr	female	9	26	397	0.146321	0.0174313	0.11415	0.18248	2.44989e-19
sHDLC.nmr	male	9	26	401	0.134787	0.0194634	0.0993376	0.175634	4.58129e-14
sHIS.nmr	both	9	26	803	0.0485631	0.00849206	0.0333449	0.0666337	1.99302e-10
sHIS.nmr	female	9	26	402	0.0264826	0.00903957	0.0117284	0.0471635	0.000217365
sHIS.nmr	male	9	26	401	0.0794152	0.013786	0.0546931	0.108734	1.52586e-10
sIDL_C.nmr	both	9	26	801	0.0191633	0.00579981	0.00948151	0.0322168	5.2347e-05
sIDL_C.nmr	female	9	26	400	0.0088206	0.00716706	0.000366053	0.0284609	0.0204343
sIDL_C.nmr	male	9	26	401	0.00921209	0.00511816	0.0019115	0.0219747	0.00669579
sIDL_CE.nmr	both	9	26	801	0.0150773	0.00516689	0.00665073	0.0269049	0.00022664
sIDL_CE.nmr	female	9	26	400	0.0118241	0.00838418	0.00110072	0.0339667	0.0153404
sIDL_CE.nmr	male	9	26	401	0.00609407	0.00432867	0.000562812	0.0175312	0.0154083
sIDL_FC.nmr	both	9	26	801	0.0310971	0.00692195	0.0190098	0.0461438	2.29722e-07
sIDL_FC.nmr	female	9	26	400	0.00904423	0.00763985	0.000268106	0.0302163	0.0216981
sIDL_FC.nmr	male	9	26	401	0.0205019	0.00784426	0.00800959	0.0387591	0.00064842
sIDL_L.nmr	both	9	26	802	0.0226713	0.00617676	0.0121811	0.036394	1.13814e-05
sIDL_L.nmr	female	9	26	401	0.00792846	0.00657016	0.000279903	0.0260349	0.0210906
sIDL_L.nmr	male	9	26	401	0.0100423	0.00624247	0.00153385	0.0260043	0.0103521
sIDL_P.nmr	both	9	26	802	0.023565	0.00601197	0.0132546	0.0368216	3.73748e-06
sIDL_P.nmr	female	9	26	401	0.00911143	0.0066012	0.000766236	0.0266429	0.0161789
sIDL_P.nmr	male	9	26	401	0.0101798	0.00550983	0.00224464	0.0238432	0.00596124
sIDL_PL.nmr	both	9	26	801	0.0289458	0.0071802	0.0165832	0.0447296	2.22538e-06
sIDL_PL.nmr	female	9	26	400	0.0112272	0.0075219	0.00132417	0.03081	0.013139
sIDL_PL.nmr	male	9	26	401	0.0174318	0.00680101	0.00665019	0.0333102	0.000764979
sIDL_TG.nmr	both	9	26	800	0.0834543	0.0118291	0.0618795	0.10825	1.70705e-14
sIDL_TG.nmr	female	9	26	399	0.0647838	0.0141604	0.0400021	0.0955108	1.49733e-07
sIDL_TG.nmr	male	9	26	401	0.0446922	0.0115694	0.0248924	0.0702446	4.84144e-06
sILE.nmr	both	9	26	800	0.277851	0.017156	0.245243	0.312494	6.45568e-63
sILE.nmr	female	9	26	402	0.145752	0.0245372	0.101626	0.197812	4.76955e-11
sILE.nmr	male	9	26	398	0.370565	0.0230171	0.326825	0.417052	3.21034e-62
sINS	both	3	26	4383	0.206841	0.00588784	0.195462	0.218542	2.65838e-278
sINS	female	3	26	2230	0.217884	0.0082995	0.201921	0.234455	5.85522e-158
sINS	male	3	26	2153	0.194863	0.00919568	0.177256	0.213303	1.21242e-104
sL_HDL_C.nmr	both	9	26	800	0.0933753	0.0134313	0.0689055	0.121556	3.73788e-14
sL_HDL_C.nmr	female	9	26	399	0.109746	0.0204962	0.0732502	0.153595	1.8866e-09
sL_HDL_C.nmr	male	9	26	401	0.0778855	0.0161146	0.049503	0.112672	3.75507e-08
sL_HDL_CE.nmr	both	9	26	800	0.0912854	0.0131678	0.0673008	0.118918	4.33446e-14
sL_HDL_CE.nmr	female	9	26	399	0.111863	0.020939	0.0745872	0.156668	2.02875e-09
sL_HDL_CE.nmr	male	9	26	401	0.0697082	0.0146819	0.0439015	0.101454	5.97384e-08
sL_HDL_FC.nmr	both	9	26	801	0.0978712	0.0143682	0.0717354	0.128059	1.07086e-13
sL_HDL_FC.nmr	female	9	26	400	0.0976829	0.0178707	0.0657962	0.135849	9.6059e-10
sL_HDL_FC.nmr	male	9	26	401	0.0938818	0.0168049	0.0638332	0.129708	4.57174e-10
sL_HDL_L.nmr	both	9	26	800	0.107092	0.0147342	0.0801598	0.137918	3.25413e-15
sL_HDL_L.nmr	female	9	26	399	0.135814	0.0223566	0.09553	0.183168	1.94888e-11
sL_HDL_L.nmr	male	9	26	401	0.073104	0.0158466	0.0453437	0.107462	1.22518e-07
sL_HDL_P.nmr	both	9	26	800	0.113298	0.014581	0.0865217	0.143679	5.50965e-17
sL_HDL_P.nmr	female	9	26	399	0.132853	0.0177324	0.10037	0.169881	5.44472e-16
sL_HDL_P.nmr	male	9	26	401	0.0731631	0.0158509	0.0453935	0.107529	1.20925e-07
sL_HDL_PL.nmr	both	9	26	800	0.11203	0.0160055	0.0828551	0.145597	2.60912e-14
sL_HDL_PL.nmr	female	9	26	399	0.147098	0.0213093	0.108296	0.191829	5.41212e-14
sL_HDL_PL.nmr	male	9	26	401	0.0799551	0.0158209	0.0519527	0.113971	1.09436e-08
sL_HDL_TG.nmr	both	9	26	800	0.170614	0.0150016	0.142477	0.201284	7.07396e-33
sL_HDL_TG.nmr	female	9	26	399	0.17919	0.0193805	0.143217	0.219188	8.0907e-23
sL_HDL_TG.nmr	male	9	26	401	0.0235258	0.00932931	0.00879344	0.0453643	0.000874376
sL_LDL_C.nmr	both	9	26	801	0.022691	0.00621633	0.0121426	0.0365106	1.24221e-05
sL_LDL_C.nmr	female	9	26	400	0.0132005	0.00789516	0.00226104	0.0332101	0.00901246
sL_LDL_C.nmr	male	9	26	401	0.0260382	0.00887212	0.0115522	0.0463309	0.000213312
sL_LDL_CE.nmr	both	9	26	801	0.0203758	0.00595026	0.0103821	0.0337072	3.21864e-05
sL_LDL_CE.nmr	female	9	26	400	0.0139423	0.00799993	0.00267094	0.0340307	0.00766569
sL_LDL_CE.nmr	male	9	26	401	0.0268029	0.00974856	0.011101	0.0493153	0.0004104
sL_LDL_FC.nmr	both	9	26	801	0.0311427	0.00715806	0.018693	0.0467526	4.72144e-07
sL_LDL_FC.nmr	female	9	26	400	0.0141088	0.00844969	0.00240746	0.0355303	0.00905756
sL_LDL_FC.nmr	male	9	26	401	0.0271614	0.00948909	0.0117466	0.0489438	0.000276595
sL_LDL_L.nmr	both	9	26	801	0.0288561	0.00672066	0.0171869	0.0435319	6.2744e-07
sL_LDL_L.nmr	female	9	26	400	0.0126915	0.00739407	0.00233629	0.031321	0.00814823
sL_LDL_L.nmr	male	9	26	401	0.0281449	0.00942046	0.0127091	0.0496373	0.000175941
sL_LDL_P.nmr	both	9	26	801	0.0317515	0.007365	0.0189569	0.0478277	5.75262e-07
sL_LDL_P.nmr	female	9	26	400	0.0130839	0.00724551	0.00273618	0.0311386	0.00660107
sL_LDL_P.nmr	male	9	26	401	0.0304731	0.00974563	0.014365	0.0525678	0.000104493
sL_LDL_PL.nmr	both	9	26	802	0.0282927	0.00747621	0.0155367	0.0448434	6.89279e-06
sL_LDL_PL.nmr	female	9	26	401	0.0148399	0.00865221	0.00272634	0.036643	0.00817228
sL_LDL_PL.nmr	male	9	26	401	0.0287184	0.00941707	0.0132266	0.0501415	0.000139851
sL_LDL_TG.nmr	both	9	26	799	0.0916142	0.0163661	0.0623445	0.1265	4.26341e-10
sL_LDL_TG.nmr	female	9	26	398	0.0627537	0.0176243	0.0329638	0.102051	1.82307e-05
sL_LDL_TG.nmr	male	9	26	401	0.0524985	0.0123866	0.0310276	0.079583	8.24031e-07
sL_VLDL_C.nmr	both	9	26	801	0.0534387	0.0121488	0.0322796	0.0799028	3.70845e-07
sL_VLDL_C.nmr	female	9	26	402	0.0410134	0.0129615	0.019543	0.0703519	9.05423e-05
sL_VLDL_C.nmr	male	9	26	399	0.0840618	0.0175902	0.05312	0.122074	5.05124e-08
sL_VLDL_CE.nmr	both	9	26	801	0.0517591	0.0121256	0.030721	0.0782535	7.10255e-07
sL_VLDL_CE.nmr	female	9	26	402	0.048671	0.0115747	0.0286281	0.0740011	9.70069e-07
sL_VLDL_CE.nmr	male	9	26	399	0.0776372	0.017854	0.0465866	0.116574	4.7754e-07
sL_VLDL_FC.nmr	both	9	26	801	0.0574375	0.011229	0.0375371	0.0815546	7.70054e-09
sL_VLDL_FC.nmr	female	9	26	402	0.0409681	0.0102242	0.0233792	0.0634581	2.49458e-06
sL_VLDL_FC.nmr	male	9	26	399	0.0822506	0.0161299	0.0536739	0.116903	8.43557e-09
sL_VLDL_L.nmr	both	9	26	801	0.0641719	0.0100366	0.0460077	0.0853512	2.18825e-12
sL_VLDL_L.nmr	female	9	26	402	0.0384506	0.0123229	0.0180907	0.0663963	0.000107144
sL_VLDL_L.nmr	male	9	26	399	0.104162	0.0155069	0.0759859	0.136773	2.15081e-13
sL_VLDL_P.nmr	both	9	26	801	0.0635073	0.00977684	0.0457902	0.0841154	1.06522e-12
sL_VLDL_P.nmr	female	9	26	402	0.036836	0.0120399	0.0170172	0.0642137	0.000134776
sL_VLDL_P.nmr	male	9	26	399	0.104458	0.0161429	0.0752136	0.138494	1.27102e-12
sL_VLDL_PL.nmr	both	9	26	801	0.0638737	0.00998883	0.0457958	0.084952	2.17722e-12
sL_VLDL_PL.nmr	female	9	26	402	0.0399166	0.0116945	0.0202858	0.0661284	3.36826e-05
sL_VLDL_PL.nmr	male	9	26	399	0.102585	0.0158199	0.0739208	0.135935	1.1531e-12
sL_VLDL_TG.nmr	both	9	26	801	0.0635853	0.0103171	0.0449715	0.0854145	1.07525e-11
sL_VLDL_TG.nmr	female	9	26	402	0.0341919	0.0139407	0.0123269	0.0669746	0.00108836
sL_VLDL_TG.nmr	male	9	26	399	0.108787	0.0171862	0.0777101	0.14508	3.41785e-12
sLA.FA.nmr	both	9	26	801	0.264379	0.0607392	0.158732	0.39683	4.6749e-07
sLA.FA.nmr	female	9	26	401	0.262476	0.0511716	0.171761	0.372354	7.09463e-09
sLA.FA.nmr	male	9	26	400	0.289937	0.0521966	0.196657	0.401267	5.57103e-10
sLA.nmr	both	9	26	801	0.250572	0.0127123	0.226275	0.276108	3.72943e-91
sLA.nmr	female	9	26	401	0.21729	0.0174788	0.184382	0.252899	1.30862e-38
sLA.nmr	male	9	26	400	0.26731	0.0173305	0.234421	0.302357	1.95132e-57
sLAC.nmr	both	9	26	798	0.0120529	0.0147185	0	0.0576965	0.0249979
sLAC.nmr	female	9	26	400	0.0178791	0.0146342	0.00069993	0.0580661	0.0206823
sLAC.nmr	male	9	26	398	0.00573834	0.00844224	0	0.0330936	0.0249979
sLDL_D.nmr	both	9	26	803	0.141473	0.0202157	0.104624	0.18387	2.63477e-14
sLDL_D.nmr	female	9	26	402	0.123648	0.0171699	0.0922851	0.159591	5.49578e-15
sLDL_D.nmr	male	9	26	401	0.171437	0.0215754	0.131757	0.216332	1.24691e-17
sLDL_TG.nmr	both	9	26	800	0.0993014	0.0181597	0.0668979	0.138084	9.48018e-10
sLDL_TG.nmr	female	9	26	399	0.0716159	0.0191514	0.0389978	0.114071	8.41175e-06
sLDL_TG.nmr	male	9	26	401	0.0713999	0.0143066	0.0461121	0.102194	1.56462e-08
sLDLC.nmr	both	9	26	801	0.0309561	0.00728631	0.018322	0.0468844	7.83838e-07
sLDLC.nmr	female	9	26	400	0.0206407	0.00905973	0.00670271	0.0422168	0.00185066
sLDLC.nmr	male	9	26	401	0.0448369	0.00990079	0.027531	0.0663421	1.90649e-07
sLEU.nmr	both	9	26	801	0.241255	0.016692	0.209648	0.275081	6.64632e-51
sLEU.nmr	female	9	26	402	0.0464565	0.021359	0.0140241	0.0977514	0.00249621
sLEU.nmr	male	9	26	399	0.336419	0.0248155	0.289538	0.386815	3.10948e-45
sM_HDL_C.nmr	both	9	26	797	0.159408	0.0290732	0.107517	0.221484	8.66276e-10
sM_HDL_C.nmr	female	9	26	396	0.189627	0.029671	0.135931	0.252241	2.23167e-12
sM_HDL_C.nmr	male	9	26	401	0.16907	0.0277484	0.119057	0.227831	1.72662e-11
sM_HDL_CE.nmr	both	9	26	796	0.16903	0.0280101	0.118588	0.228387	2.55121e-11
sM_HDL_CE.nmr	female	9	26	395	0.181745	0.0296355	0.1283	0.244471	1.32142e-11
sM_HDL_CE.nmr	male	9	26	401	0.166902	0.0284785	0.115751	0.227387	8.00954e-11
sM_HDL_FC.nmr	both	9	26	796	0.185555	0.0279139	0.134877	0.244299	3.57821e-13
sM_HDL_FC.nmr	female	9	26	395	0.191762	0.0270713	0.142373	0.248492	1.37041e-14
sM_HDL_FC.nmr	male	9	26	401	0.177514	0.0275317	0.127653	0.235577	1.49798e-12
sM_HDL_L.nmr	both	9	26	796	0.160348	0.0291158	0.108358	0.222492	7.46567e-10
sM_HDL_L.nmr	female	9	26	395	0.190226	0.0280479	0.139224	0.249172	1.33213e-13
sM_HDL_L.nmr	male	9	26	401	0.160486	0.0278131	0.110602	0.219629	1.43504e-10
sM_HDL_P.nmr	both	9	26	796	0.159305	0.0288543	0.107769	0.220878	6.86047e-10
sM_HDL_P.nmr	female	9	26	395	0.193139	0.0280679	0.142043	0.252069	6.37702e-14
sM_HDL_P.nmr	male	9	26	401	0.155827	0.0273071	0.1069	0.213944	2.15347e-10
sM_HDL_PL.nmr	both	9	26	796	0.162266	0.0275444	0.11277	0.220744	6.57063e-11
sM_HDL_PL.nmr	female	9	26	395	0.195398	0.0248838	0.149669	0.247214	2.76019e-17
sM_HDL_PL.nmr	male	9	26	401	0.159451	0.0255407	0.113321	0.21344	6.2308e-12
sM_HDL_TG.nmr	both	9	26	801	0.0615676	0.010659	0.0424482	0.0842316	1.38157e-10
sM_HDL_TG.nmr	female	9	26	401	0.0756422	0.0130272	0.0522636	0.10333	1.13668e-10
sM_HDL_TG.nmr	male	9	26	400	0.038165	0.00993088	0.0211822	0.0601113	5.29736e-06
sM_LDL_C.nmr	both	9	26	801	0.0375475	0.00806129	0.0234095	0.0550098	9.68116e-08
sM_LDL_C.nmr	female	9	26	400	0.0277121	0.00966821	0.0120019	0.0499013	0.000272761
sM_LDL_C.nmr	male	9	26	401	0.0577174	0.0120516	0.0365131	0.0837553	4.77605e-08
sM_LDL_CE.nmr	both	9	26	801	0.0324541	0.00713696	0.019973	0.0479499	1.72994e-07
sM_LDL_CE.nmr	female	9	26	400	0.0246	0.00934836	0.00968907	0.0463346	0.000611205
sM_LDL_CE.nmr	male	9	26	401	0.0546614	0.0118454	0.0339096	0.0803437	1.21665e-07
sM_LDL_FC.nmr	both	9	26	801	0.0553047	0.0106999	0.0363211	0.0782647	5.64784e-09
sM_LDL_FC.nmr	female	9	26	400	0.0440359	0.0112137	0.0247994	0.0687573	3.61479e-06
sM_LDL_FC.nmr	male	9	26	401	0.0684262	0.0128501	0.0455576	0.0959301	2.25096e-09
sM_LDL_L.nmr	both	9	26	801	0.0438586	0.00963157	0.0270121	0.0647678	1.67412e-07
sM_LDL_L.nmr	female	9	26	400	0.0268725	0.00971859	0.0111996	0.0492965	0.000388874
sM_LDL_L.nmr	male	9	26	401	0.0642993	0.0119775	0.0429662	0.0899179	1.73588e-09
sM_LDL_P.nmr	both	9	26	801	0.0451341	0.00876352	0.0295918	0.0639448	6.28726e-09
sM_LDL_P.nmr	female	9	26	400	0.0257776	0.00882184	0.0113864	0.045968	0.000223421
sM_LDL_P.nmr	male	9	26	401	0.0645202	0.0127672	0.0419227	0.0919704	1.09561e-08
sM_LDL_PL.nmr	both	9	26	802	0.0439309	0.00956001	0.0271913	0.0646666	1.34642e-07
sM_LDL_PL.nmr	female	9	26	401	0.0294404	0.0104335	0.012542	0.0534411	0.000319258
sM_LDL_PL.nmr	male	9	26	401	0.0559849	0.0128371	0.0336511	0.0839725	4.48002e-07
sM_LDL_TG.nmr	both	9	26	801	0.11337	0.0189765	0.0792261	0.153614	3.80862e-11
sM_LDL_TG.nmr	female	9	26	400	0.100582	0.0205938	0.0642674	0.144995	2.83797e-08
sM_LDL_TG.nmr	male	9	26	401	0.090771	0.0152972	0.0632643	0.123229	4.96753e-11
sM_VLDL_C.nmr	both	9	26	802	0.0526339	0.0122539	0.0313562	0.0793915	6.22361e-07
sM_VLDL_C.nmr	female	9	26	402	0.0470617	0.0124435	0.0258324	0.0746107	6.96443e-06
sM_VLDL_C.nmr	male	9	26	400	0.0858115	0.0191292	0.0524137	0.1274	2.37697e-07
sM_VLDL_CE.nmr	both	9	26	802	0.0453579	0.0105227	0.0270779	0.0683269	5.77155e-07
sM_VLDL_CE.nmr	female	9	26	402	0.0546392	0.0117509	0.0340346	0.0800981	1.00988e-07
sM_VLDL_CE.nmr	male	9	26	400	0.0583933	0.0157627	0.0315849	0.0933746	9.80782e-06
sM_VLDL_FC.nmr	both	9	26	800	0.0651023	0.011653	0.0442656	0.0899455	4.56763e-10
sM_VLDL_FC.nmr	female	9	26	402	0.0358478	0.0108998	0.0176671	0.0603945	5.5629e-05
sM_VLDL_FC.nmr	male	9	26	398	0.119296	0.0182646	0.0861831	0.15778	8.24861e-13
sM_VLDL_L.nmr	both	9	26	801	0.0574202	0.012112	0.0361343	0.0836134	6.20862e-08
sM_VLDL_L.nmr	female	9	26	402	0.0316778	0.0113255	0.0133686	0.0577645	0.00034805
sM_VLDL_L.nmr	male	9	26	399	0.11635	0.017908	0.0838979	0.154097	1.05445e-12
sM_VLDL_P.nmr	both	9	26	801	0.0590416	0.0109842	0.0394752	0.0825333	1.66663e-09
sM_VLDL_P.nmr	female	9	26	402	0.0302905	0.0118918	0.0114662	0.0580823	0.000805583
sM_VLDL_P.nmr	male	9	26	399	0.118898	0.0191689	0.0842947	0.159437	8.21521e-12
sM_VLDL_PL.nmr	both	9	26	800	0.0612485	0.0224144	0.0251942	0.113059	0.000434827
sM_VLDL_PL.nmr	female	9	26	402	0.0510167	0.0255299	0.0132479	0.113325	0.00405455
sM_VLDL_PL.nmr	male	9	26	398	0.100759	0.0284134	0.0527636	0.164144	1.93815e-05
sM_VLDL_TG.nmr	both	9	26	801	0.0657719	0.0107644	0.0463658	0.088562	1.53807e-11
sM_VLDL_TG.nmr	female	9	26	402	0.0222112	0.0136254	0.00353286	0.0569445	0.00988411
sM_VLDL_TG.nmr	male	9	26	399	0.134927	0.0165092	0.104509	0.169225	1.74796e-18
sMUFA.nmr	both	9	26	802	0.0889488	0.0222078	0.0507465	0.137801	2.51435e-06
sMUFA.nmr	female	9	26	402	0.0647547	0.0267214	0.0229708	0.127719	0.00119268
sMUFA.nmr	male	9	26	400	0.085108	0.0235022	0.0452767	0.137405	1.40736e-05
sPC.nmr	both	9	26	803	0.0649007	0.0195296	0.0322667	0.108823	4.8506e-05
sPC.nmr	female	9	26	402	0.0335019	0.0182293	0.00729876	0.0787575	0.00610616
sPC.nmr	male	9	26	401	0.0304253	0.0152541	0.00787221	0.0676684	0.00409491
sPHE.nmr	both	9	26	802	0.0963022	0.0142294	0.0704319	0.126211	1.48119e-13
sPHE.nmr	female	9	26	401	0.125822	0.0174118	0.094009	0.162263	4.52657e-15
sPHE.nmr	male	9	26	401	0.080996	0.0155145	0.0534417	0.114258	4.17026e-09
sPUFA.FA.nmr	both	9	26	801	0.131427	0.0548661	0.0458867	0.260962	0.00130016
sPUFA.FA.nmr	female	9	26	400	0.118346	0.0547129	0.0354017	0.249876	0.00258255
sPUFA.FA.nmr	male	9	26	401	0.158884	0.045327	0.0824623	0.260144	2.30154e-05
sPUFA.nmr	both	9	26	801	0.151878	0.0113333	0.130477	0.174904	2.76666e-44
sPUFA.nmr	female	9	26	400	0.120517	0.0159545	0.0912747	0.153816	3.29767e-16
sPUFA.nmr	male	9	26	401	0.158242	0.0157162	0.128937	0.190544	1.77215e-26
sPYR.nmr	both	9	26	797	0.256002	0.0117937	0.233409	0.27964	1.43514e-109
sPYR.nmr	female	9	26	397	0.288589	0.016453	0.257242	0.321738	4.37206e-73
sPYR.nmr	male	9	26	400	0.226226	0.0153985	0.197052	0.257414	1.8132e-52
sREMNANT_C.nmr	both	9	19	664	0.0213052	0.00679307	0.010071	0.0366998	0.000100781
sREMNANT_C.nmr	female	9	19	322	0.00528253	0.00456147	0.000124904	0.0180059	0.02235
sREMNANT_C.nmr	male	9	19	342	0.00903175	0.0057604	0.00126983	0.0238506	0.0112846
sS_HDL_C.nmr	both	9	26	799	0.199534	0.0338654	0.138678	0.27143	6.53192e-11
sS_HDL_C.nmr	female	9	26	398	0.206996	0.0300156	0.152346	0.270007	5.69186e-14
sS_HDL_C.nmr	male	9	26	401	0.229948	0.034225	0.167759	0.301921	2.12648e-13
sS_HDL_CE.nmr	both	9	26	798	0.170545	0.0352395	0.108469	0.246608	3.62613e-08
sS_HDL_CE.nmr	female	9	26	397	0.178455	0.0321831	0.12095	0.247108	5.91659e-10
sS_HDL_CE.nmr	male	9	26	401	0.195548	0.0337413	0.135007	0.267273	1.21973e-10
sS_HDL_FC.nmr	both	9	26	803	0.158779	0.0153661	0.13009	0.190325	1.0248e-27
sS_HDL_FC.nmr	female	9	26	402	0.18602	0.0180585	0.152308	0.223098	1.45533e-27
sS_HDL_FC.nmr	male	9	26	401	0.145277	0.016532	0.114681	0.179487	6.60126e-21
sS_HDL_L.nmr	both	9	26	798	0.188606	0.0274993	0.138558	0.246355	7.55114e-14
sS_HDL_L.nmr	female	9	26	397	0.194354	0.026425	0.146012	0.249597	1.63801e-15
sS_HDL_L.nmr	male	9	26	401	0.213051	0.0265034	0.164271	0.268164	5.62184e-18
sS_HDL_P.nmr	both	9	26	799	0.183544	0.0271045	0.134263	0.240513	1.43962e-13
sS_HDL_P.nmr	female	9	26	398	0.190316	0.0245711	0.145203	0.241522	6.77743e-17
sS_HDL_P.nmr	male	9	26	401	0.208529	0.0268448	0.159232	0.264464	5.61824e-17
sS_HDL_PL.nmr	both	9	26	802	0.111483	0.0170583	0.0805551	0.147424	8.02506e-13
sS_HDL_PL.nmr	female	9	26	401	0.133726	0.0198891	0.0975842	0.175549	2.05187e-13
sS_HDL_PL.nmr	male	9	26	401	0.107859	0.0179077	0.0756154	0.145814	2.75542e-11
sS_HDL_TG.nmr	both	9	26	800	0.0365135	0.00804976	0.0224403	0.0539954	1.83511e-07
sS_HDL_TG.nmr	female	9	26	400	0.0295735	0.010709	0.0123081	0.0542876	0.000393618
sS_HDL_TG.nmr	male	9	26	400	0.0669811	0.0137639	0.0427202	0.0966748	3.12861e-08
sS_LDL_C.nmr	both	9	26	801	0.0457141	0.00946136	0.0290505	0.066139	3.78766e-08
sS_LDL_C.nmr	female	9	26	400	0.0354711	0.0108122	0.0174444	0.0598282	5.74666e-05
sS_LDL_C.nmr	male	9	26	401	0.0673622	0.0118813	0.0460875	0.0926622	2.71829e-10
sS_LDL_CE.nmr	both	9	26	801	0.0390707	0.00836492	0.0243954	0.0571859	9.03303e-08
sS_LDL_CE.nmr	female	9	26	400	0.0296549	0.00985485	0.0134847	0.0521157	0.000162518
sS_LDL_CE.nmr	male	9	26	401	0.0606136	0.0123876	0.0387653	0.0873247	2.69983e-08
sS_LDL_FC.nmr	both	9	26	802	0.0819006	0.0131787	0.0581069	0.109768	7.57042e-12
sS_LDL_FC.nmr	female	9	26	401	0.0690611	0.0138744	0.0445443	0.0989318	1.68433e-08
sS_LDL_FC.nmr	male	9	26	401	0.096807	0.0152287	0.0692595	0.128956	2.83294e-12
sS_LDL_L.nmr	both	9	26	801	0.0578795	0.010291	0.0394665	0.0798071	3.61299e-10
sS_LDL_L.nmr	female	9	26	400	0.0386582	0.0107048	0.0205237	0.0624865	1.46902e-05
sS_LDL_L.nmr	male	9	26	401	0.0812504	0.0135316	0.0568928	0.109937	3.11663e-11
sS_LDL_P.nmr	both	9	26	802	0.057286	0.0103085	0.0388629	0.0792723	5.48748e-10
sS_LDL_P.nmr	female	9	26	401	0.0373976	0.011479	0.0182826	0.0632803	6.28695e-05
sS_LDL_P.nmr	male	9	26	401	0.0796859	0.0143317	0.0540713	0.110252	5.38778e-10
sS_LDL_PL.nmr	both	9	26	802	0.0931355	0.0145742	0.0667604	0.123891	2.24021e-12
sS_LDL_PL.nmr	female	9	26	401	0.0692614	0.0144841	0.0437815	0.100559	4.96967e-08
sS_LDL_PL.nmr	male	9	26	401	0.114949	0.0175393	0.0831427	0.151897	7.0312e-13
sS_LDL_TG.nmr	both	9	26	801	0.0997824	0.021343	0.0623346	0.145999	8.82352e-08
sS_LDL_TG.nmr	female	9	26	400	0.080073	0.023027	0.0412998	0.131566	2.58595e-05
sS_LDL_TG.nmr	male	9	26	401	0.0971355	0.0229074	0.0574253	0.147222	8.15926e-07
sS_VLDL_C.nmr	both	9	26	802	0.0193688	0.00672993	0.00842393	0.0348052	0.000261634
sS_VLDL_C.nmr	female	9	26	401	0.0446583	0.0146612	0.020545	0.0780169	0.000141736
sS_VLDL_C.nmr	male	9	26	401	0.0267103	0.0123142	0.00802683	0.0562986	0.00253888
sS_VLDL_CE.nmr	both	9	26	803	0.0285214	0.00757865	0.0156013	0.0453096	7.56681e-06
sS_VLDL_CE.nmr	female	9	26	402	0.0615696	0.0135504	0.0378749	0.0909925	1.76253e-07
sS_VLDL_CE.nmr	male	9	26	401	0.0225143	0.011426	0.00568838	0.0504785	0.00436281
sS_VLDL_FC.nmr	both	9	26	800	0.0205014	0.00824628	0.00752425	0.0398497	0.000979358
sS_VLDL_FC.nmr	female	9	26	401	0.0179873	0.00930248	0.00437485	0.0408406	0.00479993
sS_VLDL_FC.nmr	male	9	26	399	0.0516272	0.0141876	0.027564	0.0831794	1.30458e-05
sS_VLDL_L.nmr	both	9	26	799	0.022757	0.00770424	0.0101616	0.0403622	0.000199101
sS_VLDL_L.nmr	female	9	26	401	0.0212062	0.00998988	0.0061457	0.045306	0.00289171
sS_VLDL_L.nmr	male	9	26	398	0.0659761	0.013352	0.0424013	0.094741	2.06453e-08
sS_VLDL_P.nmr	both	9	26	799	0.0262111	0.00829247	0.0124775	0.044984	9.17426e-05
sS_VLDL_P.nmr	female	9	26	401	0.0204783	0.0109138	0.00467337	0.0474555	0.00554971
sS_VLDL_P.nmr	male	9	26	398	0.0749528	0.0148244	0.0487129	0.106825	1.08024e-08
sS_VLDL_PL.nmr	both	9	26	799	0.0206809	0.00606778	0.0104978	0.0342835	3.43736e-05
sS_VLDL_PL.nmr	female	9	26	401	0.0142724	0.00722841	0.00362064	0.031956	0.00431689
sS_VLDL_PL.nmr	male	9	26	398	0.0594959	0.012701	0.0372059	0.0869939	8.40329e-08
sS_VLDL_TG.nmr	both	9	26	799	0.0370408	0.00923988	0.0211442	0.0573646	2.47342e-06
sS_VLDL_TG.nmr	female	9	26	401	0.014064	0.00984296	0.0013878	0.0399722	0.0148307
sS_VLDL_TG.nmr	male	9	26	398	0.0967584	0.0156993	0.0684342	0.129975	1.07417e-11
sSFA.FA.nmr	both	9	26	803	0.242759	0.0241249	0.197777	0.292346	1.89086e-26
sSFA.FA.nmr	female	9	26	402	0.232624	0.0263505	0.183844	0.287138	4.51412e-21
sSFA.FA.nmr	male	9	26	401	0.260015	0.026427	0.210797	0.314391	1.99336e-25
sSFA.nmr	both	9	26	803	0.0265411	0.0190825	0.00231599	0.0771194	0.0158814
sSFA.nmr	female	9	26	402	0.00769696	0.0161679	0	0.0633783	0.0249979
sSFA.nmr	male	9	26	401	0.0205539	0.0152603	0.00152511	0.0613455	0.0171262
sSM.nmr	both	9	26	802	0.0704308	0.0136911	0.0461524	0.0998213	6.50707e-09
sSM.nmr	female	9	26	401	0.00264413	0.00401565	0	0.0157413	0.0249979
sSM.nmr	male	9	26	401	0.0785424	0.0147736	0.0522549	0.110167	2.36868e-09
sTG	both	3	26	4470	0.174694	0.00499666	0.165038	0.184625	1.04666e-275
sTG	female	3	26	2267	0.15313	0.00647792	0.140697	0.16609	4.85439e-129
sTG	male	3	26	2203	0.190941	0.00773313	0.176085	0.206399	2.50087e-140
sTG.nmr	both	9	26	801	0.0753468	0.0114278	0.0546129	0.0994099	5.29471e-13
sTG.nmr	female	9	26	402	0.0405255	0.0150464	0.0163998	0.0753817	0.000496787
sTG.nmr	male	9	26	399	0.125527	0.0155545	0.096891	0.157864	4.28053e-18
sTOTCHO.nmr	both	9	26	803	0.0692194	0.0153363	0.0424237	0.102542	2.06223e-07
sTOTCHO.nmr	female	9	26	402	0.0252984	0.0106345	0.0087481	0.0504352	0.00136767
sTOTCHO.nmr	male	9	26	401	0.0349684	0.0138209	0.0131256	0.0673037	0.000851134
sTOTFA.nmr	both	9	26	803	0.0812813	0.0190636	0.0482108	0.12294	7.27496e-07
sTOTFA.nmr	female	9	26	402	0.0554327	0.0211172	0.021769	0.104549	0.000624484
sTOTFA.nmr	male	9	26	401	0.0750575	0.0200852	0.0408524	0.119586	8.50526e-06
sTOTPG.nmr	both	9	26	803	0.0674823	0.0122943	0.0455367	0.0937302	8.35389e-10
sTOTPG.nmr	female	9	26	402	0.0338732	0.0114283	0.0151768	0.0599757	0.000191864
sTOTPG.nmr	male	9	26	401	0.0319971	0.0121571	0.0126053	0.0602611	0.000610214
sTYR.nmr	both	9	26	801	0.0294303	0.0111266	0.0116622	0.0552785	0.000584265
sTYR.nmr	female	9	26	400	0.0546458	0.0187474	0.0240779	0.0975677	0.000229282
sTYR.nmr	male	9	26	401	0.0204174	0.00853122	0.00711977	0.0405621	0.00130876
sUNSAT.nmr	both	9	26	803	0.0673134	0.0323268	0.0188629	0.145584	0.0032339
sUNSAT.nmr	female	9	26	402	0.0444645	0.0398834	0.000650676	0.156993	0.0233447
sUNSAT.nmr	male	9	26	401	0.0939829	0.0197871	0.0592012	0.136767	5.91608e-08
sVAL.nmr	both	9	26	802	0.140169	0.0175043	0.10796	0.176576	7.34127e-18
sVAL.nmr	female	9	26	402	0.0224814	0.0188828	0.000703263	0.074724	0.0215215
sVAL.nmr	male	9	26	400	0.162274	0.0222486	0.121596	0.208811	2.66339e-15
sVLDL_C.nmr	both	9	26	802	0.0261985	0.00707811	0.014162	0.0419082	9.94554e-06
sVLDL_C.nmr	female	9	26	402	0.0386317	0.0135824	0.0165964	0.0698396	0.000294944
sVLDL_C.nmr	male	9	26	400	0.0386749	0.0127236	0.0177569	0.0676332	0.000145151
sVLDL_D.nmr	both	9	26	802	0.081459	0.0118055	0.0599634	0.106241	5.53183e-14
sVLDL_D.nmr	female	9	26	402	0.0348346	0.0125976	0.0145187	0.0639014	0.00038872
sVLDL_D.nmr	male	9	26	400	0.1413	0.0161543	0.111412	0.174736	9.66307e-21
sVLDL_TG.nmr	both	9	26	801	0.0760043	0.011093	0.055817	0.0993014	7.95547e-14
sVLDL_TG.nmr	female	9	26	402	0.0271116	0.0131144	0.0074998	0.0589083	0.00336893
sVLDL_TG.nmr	male	9	26	399	0.156296	0.018067	0.12289	0.193713	2.35821e-20
sXL_HDL_C.nmr	both	9	26	802	0.0764082	0.0171776	0.0464489	0.113785	2.8847e-07
sXL_HDL_C.nmr	female	9	26	402	0.00717303	0.0117595	0	0.0460973	0.0249979
sXL_HDL_C.nmr	male	9	26	400	0.128955	0.0159462	0.0995945	0.162104	3.70154e-18
sXL_HDL_CE.nmr	both	9	26	802	0.0697127	0.0171854	0.0400981	0.107465	1.97652e-06
sXL_HDL_CE.nmr	female	9	26	402	0.00909249	0.0139182	0	0.0545594	0.0249979
sXL_HDL_CE.nmr	male	9	26	400	0.120998	0.0162903	0.0911758	0.155034	9.15767e-16
sXL_HDL_FC.nmr	both	9	26	802	0.0775765	0.0198476	0.043552	0.121355	3.93215e-06
sXL_HDL_FC.nmr	female	9	26	402	0.00219461	0.00495288	0	0.0194153	0.0249979
sXL_HDL_FC.nmr	male	9	26	400	0.126537	0.0236093	0.0844931	0.177042	1.82948e-09
sXL_HDL_L.nmr	both	9	26	802	0.0784793	0.0208298	0.0429625	0.124615	7.42524e-06
sXL_HDL_L.nmr	female	9	26	402	0.0167633	0.0148135	0.000300952	0.0583699	0.0229762
sXL_HDL_L.nmr	male	9	26	400	0.110387	0.0178993	0.0780914	0.148257	1.04656e-11
sXL_HDL_P.nmr	both	9	26	802	0.0797271	0.0208826	0.0440503	0.12591	5.93343e-06
sXL_HDL_P.nmr	female	9	26	402	0.0210847	0.0172004	0.000847941	0.0682734	0.0205695
sXL_HDL_P.nmr	male	9	26	400	0.107194	0.0160726	0.078006	0.14101	3.05023e-13
sXL_HDL_PL.nmr	both	9	26	802	0.081196	0.0215106	0.0445082	0.12883	7.19586e-06
sXL_HDL_PL.nmr	female	9	26	402	0.0417139	0.0251872	0.00695298	0.105687	0.00933526
sXL_HDL_PL.nmr	male	9	26	400	0.0854383	0.0214276	0.0486012	0.132598	2.73448e-06
sXL_HDL_TG.nmr	both	9	26	803	0.118337	0.0216635	0.0796855	0.164606	9.81712e-10
sXL_HDL_TG.nmr	female	9	26	402	0.112047	0.0189978	0.0779044	0.152376	6.28607e-11
sXL_HDL_TG.nmr	male	9	26	401	0.0351796	0.0113235	0.0164859	0.0608742	0.000112782
sXL_VLDL_C.nmr	both	9	26	802	0.0472061	0.0152001	0.0221144	0.0816989	0.000113265
sXL_VLDL_C.nmr	female	9	26	402	0.0581242	0.0121726	0.0367142	0.0844309	5.15923e-08
sXL_VLDL_C.nmr	male	9	26	400	0.0552744	0.0178748	0.0257913	0.0958606	0.000119126
sXL_VLDL_CE.nmr	both	9	26	802	0.0567509	0.0166663	0.0287855	0.0941175	3.48241e-05
sXL_VLDL_CE.nmr	female	9	26	402	0.0723963	0.0126812	0.0496744	0.0993848	2.11984e-10
sXL_VLDL_CE.nmr	male	9	26	400	0.0673002	0.0181276	0.0364595	0.10752	9.46762e-06
sXL_VLDL_FC.nmr	both	9	26	802	0.0394135	0.0143505	0.0163046	0.0725586	0.000414554
sXL_VLDL_FC.nmr	female	9	26	402	0.0466714	0.00928739	0.0302431	0.0666497	1.28701e-08
sXL_VLDL_FC.nmr	male	9	26	400	0.0498561	0.0177069	0.0211903	0.0906014	0.000326165
sXL_VLDL_L.nmr	both	9	26	802	0.0561889	0.0147382	0.0310147	0.0887886	6.07932e-06
sXL_VLDL_L.nmr	female	9	26	402	0.0490783	0.0105317	0.0306066	0.071891	9.56451e-08
sXL_VLDL_L.nmr	male	9	26	400	0.0755249	0.0194505	0.0422129	0.118459	4.4212e-06
sXL_VLDL_P.nmr	both	9	26	802	0.0570298	0.0139118	0.0330219	0.0875561	1.61277e-06
sXL_VLDL_P.nmr	female	9	26	402	0.0472621	0.0106105	0.0287532	0.0703465	2.79567e-07
sXL_VLDL_P.nmr	male	9	26	400	0.0782167	0.0168311	0.0487061	0.114684	1.02416e-07
sXL_VLDL_PL.nmr	both	9	26	802	0.0477809	0.0153061	0.0224899	0.0824899	0.000106566
sXL_VLDL_PL.nmr	female	9	26	402	0.0451345	0.00974832	0.0280499	0.0662633	1.12154e-07
sXL_VLDL_PL.nmr	male	9	26	400	0.0683978	0.0192228	0.0359096	0.111263	1.84232e-05
sXL_VLDL_TG.nmr	both	9	26	802	0.0613084	0.0137811	0.0372726	0.0912944	2.87558e-07
sXL_VLDL_TG.nmr	female	9	26	402	0.0459371	0.0108503	0.0271319	0.0696651	8.42869e-07
sXL_VLDL_TG.nmr	male	9	26	400	0.0862318	0.018881	0.0531954	0.127209	1.56041e-07
sXS_VLDL_C.nmr	both	9	26	803	0.0146912	0.0069134	0.00426538	0.0313659	0.00287353
sXS_VLDL_C.nmr	female	9	26	402	0.0279133	0.0121576	0.00916999	0.0568276	0.00175628
sXS_VLDL_C.nmr	male	9	26	401	0.00693617	0.00649011	4.78103e-05	0.025489	0.0242134
sXS_VLDL_CE.nmr	both	9	26	803	0.0370712	0.0101986	0.0197766	0.059755	1.32704e-05
sXS_VLDL_CE.nmr	female	9	26	402	0.0573351	0.0152282	0.0313722	0.0910668	7.51097e-06
sXS_VLDL_CE.nmr	male	9	26	401	0.0252972	0.0105914	0.00879679	0.0503152	0.00132822
sXS_VLDL_FC.nmr	both	9	26	801	0.00911346	0.0065798	0.000779464	0.0265723	0.0160439
sXS_VLDL_FC.nmr	female	9	26	400	0.00519466	0.007526	0	0.0295019	0.0249979
sXS_VLDL_FC.nmr	male	9	26	401	0.0172605	0.010853	0.00254252	0.0450863	0.0107642
sXS_VLDL_L.nmr	both	9	26	801	0.00803075	0.00378157	0.00232905	0.0171528	0.00288451
sXS_VLDL_L.nmr	female	9	26	400	0.00587765	0.00452774	0.000353022	0.0181018	0.0185236
sXS_VLDL_L.nmr	male	9	26	401	0.0128836	0.00752204	0.00235823	0.0318446	0.00821681
sXS_VLDL_P.nmr	both	9	26	801	0.00918878	0.00404411	0.00297171	0.0188246	0.00188457
sXS_VLDL_P.nmr	female	9	26	400	0.00602965	0.0046356	0.000366599	0.0185381	0.0184494
sXS_VLDL_P.nmr	male	9	26	401	0.0135807	0.00778682	0.00260649	0.0331308	0.00764323
sXS_VLDL_PL.nmr	both	9	26	800	0.0460739	0.0125239	0.0247966	0.0738901	1.09695e-05
sXS_VLDL_PL.nmr	female	9	26	399	0.0115907	0.00732187	0.0016819	0.0303836	0.010933
sXS_VLDL_PL.nmr	male	9	26	401	0.0664808	0.0182406	0.0355357	0.107039	1.27256e-05
sXS_VLDL_TG.nmr	both	9	26	800	0.0517543	0.00940196	0.0349669	0.0718225	7.58664e-10
sXS_VLDL_TG.nmr	female	9	26	400	0.037041	0.0108843	0.0187794	0.0614459	3.51049e-05
sXS_VLDL_TG.nmr	male	9	26	400	0.0747631	0.014029	0.0497945	0.104788	2.19496e-09
sXXL_VLDL_C.nmr	both	9	26	802	0.0425924	0.016422	0.0164862	0.0808605	0.000692513
sXXL_VLDL_C.nmr	female	9	26	402	0.055729	0.0132323	0.0328111	0.0846817	9.39115e-07
sXXL_VLDL_C.nmr	male	9	26	400	0.0479898	0.0172616	0.0201201	0.0877856	0.000369091
sXXL_VLDL_CE.nmr	both	9	26	802	0.0492573	0.0174644	0.020974	0.0894344	0.000320704
sXXL_VLDL_CE.nmr	female	9	26	402	0.0703982	0.0156671	0.0430392	0.104454	2.28737e-07
sXXL_VLDL_CE.nmr	male	9	26	400	0.0484488	0.0179545	0.0196481	0.0900299	0.000488381
sXXL_VLDL_FC.nmr	both	9	26	802	0.0384044	0.0145351	0.0151989	0.0721765	0.000589849
sXXL_VLDL_FC.nmr	female	9	26	402	0.0385124	0.0103348	0.0209196	0.0614322	8.90755e-06
sXXL_VLDL_FC.nmr	male	9	26	400	0.0473137	0.0146873	0.0229054	0.0804795	7.25492e-05
sXXL_VLDL_L.nmr	both	9	26	802	0.0405527	0.0175058	0.013499	0.0821218	0.00165179
sXXL_VLDL_L.nmr	female	9	26	402	0.0367357	0.0120373	0.0169306	0.064117	0.000138702
sXXL_VLDL_L.nmr	male	9	26	400	0.0580907	0.0175951	0.0287227	0.0976955	5.28923e-05
sXXL_VLDL_P.nmr	both	9	26	802	0.0408174	0.0178356	0.0133445	0.0832601	0.00179543
sXXL_VLDL_P.nmr	female	9	26	402	0.0373373	0.0118959	0.0176613	0.0642932	9.98818e-05
sXXL_VLDL_P.nmr	male	9	26	400	0.0594922	0.0194004	0.0275433	0.103593	0.000131261
sXXL_VLDL_PL.nmr	both	9	26	802	0.0335325	0.0158599	0.00965132	0.0718222	0.00296061
sXXL_VLDL_PL.nmr	female	9	26	402	0.0283595	0.0125194	0.00912931	0.0582055	0.00192323
sXXL_VLDL_PL.nmr	male	9	26	400	0.0503213	0.0178538	0.0214116	0.0913983	0.000322865
sXXL_VLDL_TG.nmr	both	9	26	802	0.0425732	0.0173534	0.0153539	0.0833793	0.00108618
sXXL_VLDL_TG.nmr	female	9	26	402	0.0360695	0.0119964	0.0163885	0.0634142	0.000164009
sXXL_VLDL_TG.nmr	male	9	26	400	0.0619798	0.0174029	0.032563	0.100783	1.81676e-05
WAIST	both	7	26	1453	0.523194	0.0091083	0.505494	0.541198	0
WAIST	female	7	26	728	0.40437	0.0133312	0.378663	0.430921	5.08233e-209
WAIST	male	7	26	725	0.62086	0.0096301	0.602128	0.639878	0
WEIGHT	both	0.7	26	4685	0.87244	0.00186533	0.868787	0.876099	0
WEIGHT	female	0.7	26	2366	0.859185	0.00253371	0.854226	0.864158	0
WEIGHT	male	0.7	26	2319	0.892192	0.00209452	0.888091	0.896302	0

## Sheet: Table S3
GROUP	VARBL	N.samples	COEFF	SE
pre13	WEIGHT	51243	-0.157947	0.0214294
post17	WEIGHT	10684	1.19409	0.0316815
pre13	HEIGHT	46299	0.195452	0.04065
post17	HEIGHT	10687	2.85658	0.0595584
pre13	sHDLC	28794	0.114693	0.0154559
post17	sHDLC	11044	-0.808652	0.0269199
pre13	sCHOL	28983	-0.196536	0.016285
post17	sCHOL	11104	-0.469824	0.024145
pre13	sTG	24743	-0.197953	0.0193784
post17	sTG	11151	0.0395196	0.0215657
pre13	sINS	11413	-0.118104	0.0209412
post17	sINS	10735	-0.127788	0.0230229
pre13	sGLUC	1705	0.277415	0.0637683
post17	sGLUC	9654	0.642711	0.0284978
pre13	WAIST	32146	0.105547	0.0154356
post17	WAIST	5526	1.0165	0.0473651
pre13	sCRP	5999	-0.339821	0.0281814
post17	sCRP	8403	-0.352727	0.0253621
pre13	SBP	34236	-0.0323747	0.0118592
post17	SBP	8125	1.20676	0.0357674
pre13	DBP	34107	-0.0739064	0.0114571
post17	DBP	8197	0.0277453	0.0248315
pre13	sXXL_VLDL_P.nmr	6812	-0.161466	0.0263409
post17	sXXL_VLDL_P.nmr	7478	0.263522	0.0286126
pre13	sXXL_VLDL_L.nmr	6809	-0.148379	0.0269112
post17	sXXL_VLDL_L.nmr	7482	0.254287	0.0293083
pre13	sXXL_VLDL_PL.nmr	6823	-0.144813	0.0260023
post17	sXXL_VLDL_PL.nmr	4815	0.143717	0.0298066
pre13	sXXL_VLDL_C.nmr	6832	-0.16944	0.0267846
post17	sXXL_VLDL_C.nmr	4807	0.086868	0.0317394
pre13	sXXL_VLDL_CE.nmr	6838	-0.185186	0.025282
post17	sXXL_VLDL_CE.nmr	4803	0.0650521	0.0303742
pre13	sXXL_VLDL_FC.nmr	6822	-0.141998	0.0272369
post17	sXXL_VLDL_FC.nmr	4817	0.11533	0.0312661
pre13	sXXL_VLDL_TG.nmr	6809	-0.145585	0.0262927
post17	sXXL_VLDL_TG.nmr	7482	0.285288	0.0303132
pre13	sXL_VLDL_P.nmr	6817	-0.137513	0.0265545
post17	sXL_VLDL_P.nmr	7478	0.283471	0.0284557
pre13	sXL_VLDL_L.nmr	6815	-0.143398	0.0265982
post17	sXL_VLDL_L.nmr	7480	0.277052	0.0287966
pre13	sXL_VLDL_PL.nmr	6825	-0.143929	0.0272469
post17	sXL_VLDL_PL.nmr	4814	0.124373	0.0317485
pre13	sXL_VLDL_C.nmr	6829	-0.162704	0.0282012
post17	sXL_VLDL_C.nmr	4810	0.166011	0.0329345
pre13	sXL_VLDL_CE.nmr	6831	-0.171952	0.0262085
post17	sXL_VLDL_CE.nmr	4810	0.210947	0.0312539
pre13	sXL_VLDL_FC.nmr	6826	-0.155573	0.0269703
post17	sXL_VLDL_FC.nmr	4813	0.112078	0.031472
pre13	sXL_VLDL_TG.nmr	6828	-0.128485	0.0270927
post17	sXL_VLDL_TG.nmr	4814	0.214522	0.0319188
pre13	sL_VLDL_P.nmr	6837	-0.145265	0.0267555
post17	sL_VLDL_P.nmr	7462	0.313727	0.0288514
pre13	sL_VLDL_L.nmr	6833	-0.147022	0.0255333
post17	sL_VLDL_L.nmr	7464	0.303037	0.0287012
pre13	sL_VLDL_PL.nmr	6834	-0.155184	0.0267842
post17	sL_VLDL_PL.nmr	7464	0.261213	0.026082
pre13	sL_VLDL_C.nmr	6830	-0.178263	0.0272553
post17	sL_VLDL_C.nmr	7468	0.248458	0.0267488
pre13	sL_VLDL_CE.nmr	6841	-0.187237	0.0263635
post17	sL_VLDL_CE.nmr	7461	0.268553	0.0277647
pre13	sL_VLDL_FC.nmr	6829	-0.151555	0.0266789
post17	sL_VLDL_FC.nmr	4815	0.135367	0.0312126
pre13	sL_VLDL_TG.nmr	6835	-0.136359	0.0270768
post17	sL_VLDL_TG.nmr	7463	0.336087	0.0292466
pre13	sM_VLDL_P.nmr	6856	-0.194855	0.0267337
post17	sM_VLDL_P.nmr	7446	0.362963	0.0280523
pre13	sM_VLDL_L.nmr	6854	-0.209475	0.0270902
post17	sM_VLDL_L.nmr	7448	0.343271	0.029229
pre13	sM_VLDL_PL.nmr	6852	-0.215498	0.0260828
post17	sM_VLDL_PL.nmr	7448	0.306714	0.0284758
pre13	sM_VLDL_C.nmr	6855	-0.268225	0.0273293
post17	sM_VLDL_C.nmr	7446	0.161306	0.0269181
pre13	sM_VLDL_CE.nmr	6860	-0.27521	0.0251082
post17	sM_VLDL_CE.nmr	7442	0.0833235	0.028741
pre13	sM_VLDL_FC.nmr	6851	-0.22487	0.0274034
post17	sM_VLDL_FC.nmr	7451	0.25064	0.0271207
pre13	sM_VLDL_TG.nmr	6854	-0.176293	0.0273645
post17	sM_VLDL_TG.nmr	7448	0.434652	0.031176
pre13	sS_VLDL_P.nmr	6860	-0.283407	0.0284599
post17	sS_VLDL_P.nmr	7440	0.20213	0.0274407
pre13	sS_VLDL_L.nmr	6852	-0.336766	0.029816
post17	sS_VLDL_L.nmr	7449	0.183662	0.0285161
pre13	sS_VLDL_PL.nmr	6851	-0.304053	0.0316296
post17	sS_VLDL_PL.nmr	7448	0.0827275	0.0275673
pre13	sS_VLDL_C.nmr	6848	-0.384039	0.0311192
post17	sS_VLDL_C.nmr	7453	0.0915897	0.0289476
pre13	sS_VLDL_CE.nmr	6844	-0.369849	0.0303629
post17	sS_VLDL_CE.nmr	7452	0.0991955	0.0291019
pre13	sS_VLDL_FC.nmr	6848	-0.375836	0.0327176
post17	sS_VLDL_FC.nmr	7453	0.0555961	0.0288818
pre13	sS_VLDL_TG.nmr	6857	-0.241598	0.0286978
post17	sS_VLDL_TG.nmr	7443	0.282578	0.0279418
pre13	sXS_VLDL_P.nmr	6888	-0.35723	0.0289535
post17	sXS_VLDL_P.nmr	7421	-0.251168	0.030804
pre13	sXS_VLDL_L.nmr	6849	-0.39056	0.0296886
post17	sXS_VLDL_L.nmr	7451	-0.182575	0.0297599
pre13	sXS_VLDL_PL.nmr	6873	-0.363194	0.027943
post17	sXS_VLDL_PL.nmr	7441	-0.379068	0.0283241
pre13	sXS_VLDL_C.nmr	6838	-0.276437	0.0280108
post17	sXS_VLDL_C.nmr	7459	-0.0453422	0.0304258
pre13	sXS_VLDL_CE.nmr	6837	-0.28448	0.0272139
post17	sXS_VLDL_CE.nmr	7462	0.0076106	0.0312918
pre13	sXS_VLDL_FC.nmr	6835	-0.228373	0.0288799
post17	sXS_VLDL_FC.nmr	7465	-0.178132	0.0284635
pre13	sXS_VLDL_TG.nmr	6851	-0.370806	0.0330777
post17	sXS_VLDL_TG.nmr	7452	-0.138228	0.0273947
pre13	sIDL_P.nmr	6890	-0.345837	0.0278654
post17	sIDL_P.nmr	7416	-0.461595	0.0309515
pre13	sIDL_L.nmr	6854	-0.329336	0.026858
post17	sIDL_L.nmr	7453	-0.394353	0.0292286
pre13	sIDL_PL.nmr	6845	-0.287966	0.0266065
post17	sIDL_PL.nmr	7466	-0.482262	0.0304148
pre13	sIDL_C.nmr	6853	-0.31024	0.0265636
post17	sIDL_C.nmr	7458	-0.312488	0.0287572
pre13	sIDL_CE.nmr	6852	-0.320515	0.0270174
post17	sIDL_CE.nmr	7453	-0.245839	0.0275155
pre13	sIDL_FC.nmr	6852	-0.269289	0.0255987
post17	sIDL_FC.nmr	7465	-0.458937	0.0291666
pre13	sIDL_TG.nmr	6844	-0.33904	0.0305321
post17	sIDL_TG.nmr	7451	-0.713126	0.0338423
pre13	sL_LDL_P.nmr	6891	-0.322041	0.0289095
post17	sL_LDL_P.nmr	7413	-0.456163	0.0334153
pre13	sL_LDL_L.nmr	6859	-0.311507	0.0259566
post17	sL_LDL_L.nmr	7449	-0.415566	0.0292676
pre13	sL_LDL_PL.nmr	6866	-0.310544	0.0255443
post17	sL_LDL_PL.nmr	7440	-0.418676	0.031624
pre13	sL_LDL_C.nmr	6869	-0.302672	0.0274991
post17	sL_LDL_C.nmr	7441	-0.3466	0.0272981
pre13	sL_LDL_CE.nmr	6871	-0.312163	0.0266869
post17	sL_LDL_CE.nmr	7440	-0.318935	0.0282622
pre13	sL_LDL_FC.nmr	6862	-0.277557	0.0248271
post17	sL_LDL_FC.nmr	7447	-0.437099	0.0308702
pre13	sL_LDL_TG.nmr	1675	-0.248855	0.052501
post17	sL_LDL_TG.nmr	7436	-0.945098	0.0342262
pre13	sM_LDL_P.nmr	6888	-0.591173	0.0601551
post17	sM_LDL_P.nmr	7419	-0.371525	0.0320878
pre13	sM_LDL_L.nmr	6860	-0.300767	0.0264697
post17	sM_LDL_L.nmr	7444	-0.34628	0.028975
pre13	sM_LDL_PL.nmr	6882	-0.319357	0.0260451
post17	sM_LDL_PL.nmr	7425	-0.350466	0.0300818
pre13	sM_LDL_C.nmr	6866	-0.291204	0.0258702
post17	sM_LDL_C.nmr	7440	-0.267896	0.0282073
pre13	sM_LDL_CE.nmr	6858	-0.285132	0.026758
post17	sM_LDL_CE.nmr	7453	-0.258414	0.0296897
pre13	sM_LDL_FC.nmr	6873	-0.279782	0.0258912
post17	sM_LDL_FC.nmr	7432	-0.298093	0.0282794
pre13	sM_LDL_TG.nmr	1665	-0.138311	0.0555158
post17	sM_LDL_TG.nmr	7455	-1.09584	0.0389751
pre13	sS_LDL_P.nmr	6885	-0.256789	0.0274091
post17	sS_LDL_P.nmr	7417	-0.331642	0.0321179
pre13	sS_LDL_L.nmr	6856	-0.273649	0.0255739
post17	sS_LDL_L.nmr	7447	-0.312527	0.0288948
pre13	sS_LDL_PL.nmr	6874	-0.250246	0.0265623
post17	sS_LDL_PL.nmr	7424	-0.352856	0.0298684
pre13	sS_LDL_C.nmr	6860	-0.269346	0.0252952
post17	sS_LDL_C.nmr	7448	-0.249144	0.0291873
pre13	sS_LDL_CE.nmr	6842	-0.265614	0.0261281
post17	sS_LDL_CE.nmr	7465	-0.254954	0.0287708
pre13	sS_LDL_FC.nmr	6881	-0.242344	0.0251129
post17	sS_LDL_FC.nmr	7419	-0.217625	0.027558
pre13	sS_LDL_TG.nmr	1672	-0.186369	0.0527138
post17	sS_LDL_TG.nmr	7452	-0.661295	0.0319808
pre13	sXL_HDL_P.nmr	6861	0.0300414	0.0246108
post17	sXL_HDL_P.nmr	7431	-0.984171	0.0370566
pre13	sXL_HDL_L.nmr	6824	0.047322	0.0262146
post17	sXL_HDL_L.nmr	7471	-0.922405	0.0359951
pre13	sXL_HDL_PL.nmr	6856	0.0512963	0.0248833
post17	sXL_HDL_PL.nmr	7437	-1.03301	0.0366838
pre13	sXL_HDL_C.nmr	6797	0.0657533	0.0275078
post17	sXL_HDL_C.nmr	7492	-0.738415	0.0366516
pre13	sXL_HDL_CE.nmr	6801	0.0953378	0.0294652
post17	sXL_HDL_CE.nmr	7487	-0.642411	0.0359281
pre13	sXL_HDL_FC.nmr	6811	0.03168	0.0251519
post17	sXL_HDL_FC.nmr	7481	-0.907475	0.0359524
pre13	sXL_HDL_TG.nmr	6826	-0.19034	0.0276401
post17	sXL_HDL_TG.nmr	7467	-0.590369	0.032666
pre13	sL_HDL_P.nmr	6920	0.112005	0.0251439
post17	sL_HDL_P.nmr	7372	-1.17134	0.0400289
pre13	sL_HDL_L.nmr	6893	0.119246	0.0242316
post17	sL_HDL_L.nmr	7366	-1.09111	0.0365189
pre13	sL_HDL_PL.nmr	6902	0.120444	0.0241021
post17	sL_HDL_PL.nmr	7359	-1.1528	0.0376211
pre13	sL_HDL_C.nmr	6884	0.133356	0.0254337
post17	sL_HDL_C.nmr	7377	-0.996056	0.0359731
pre13	sL_HDL_CE.nmr	6882	0.135481	0.0257726
post17	sL_HDL_CE.nmr	7379	-0.998699	0.0356713
pre13	sL_HDL_FC.nmr	6885	0.116061	0.0248158
post17	sL_HDL_FC.nmr	7374	-0.996985	0.0356826
pre13	sL_HDL_TG.nmr	6911	-0.132285	0.0274482
post17	sL_HDL_TG.nmr	7351	-1.08182	0.0490646
pre13	sM_HDL_P.nmr	6925	0.145286	0.0276722
post17	sM_HDL_P.nmr	7369	-1.02127	0.0428974
pre13	sM_HDL_L.nmr	6925	0.152097	0.0282112
post17	sM_HDL_L.nmr	7375	-0.812584	0.0368802
pre13	sM_HDL_PL.nmr	6925	0.144803	0.0268279
post17	sM_HDL_PL.nmr	7373	-0.917912	0.0351042
pre13	sM_HDL_C.nmr	6925	0.185387	0.0267014
post17	sM_HDL_C.nmr	7374	-0.705315	0.0343232
pre13	sM_HDL_CE.nmr	6924	0.198448	0.0263198
post17	sM_HDL_CE.nmr	7375	-0.657576	0.0333876
pre13	sM_HDL_FC.nmr	6925	0.115868	0.0258007
post17	sM_HDL_FC.nmr	7371	-0.87313	0.0379274
pre13	sM_HDL_TG.nmr	6912	-0.157114	0.0251221
post17	sM_HDL_TG.nmr	7399	-0.404876	0.0323392
pre13	sS_HDL_P.nmr	6922	0.091463	0.0293367
post17	sS_HDL_P.nmr	7375	-0.369947	0.0354142
pre13	sS_HDL_L.nmr	6921	0.0911842	0.0259638
post17	sS_HDL_L.nmr	7379	-0.421389	0.0292651
pre13	sS_HDL_PL.nmr	6911	0.181831	0.0279201
post17	sS_HDL_PL.nmr	7388	-0.221428	0.0274139
pre13	sS_HDL_C.nmr	6919	0.0124571	0.0260469
post17	sS_HDL_C.nmr	7386	-0.563282	0.0343271
pre13	sS_HDL_CE.nmr	6916	-0.0340249	0.028822
post17	sS_HDL_CE.nmr	7393	-0.567707	0.0356096
pre13	sS_HDL_FC.nmr	6909	0.230249	0.0337001
post17	sS_HDL_FC.nmr	7391	-0.369618	0.0292993
pre13	sS_HDL_TG.nmr	6865	-0.189739	0.026175
post17	sS_HDL_TG.nmr	7433	-0.111011	0.0263787
pre13	sVLDL_D.nmr	6828	-0.110527	0.0251266
post17	sVLDL_D.nmr	7474	0.553	0.0292756
pre13	sLDL_D.nmr	6908	-0.0512413	0.025808
post17	sLDL_D.nmr	7409	-0.0918482	0.028837
pre13	sHDL_D.nmr	6860	0.0522515	0.024233
post17	sHDL_D.nmr	7458	-0.950467	0.0344728
pre13	sCHOL.nmr	6864	-0.260531	0.025745
post17	sCHOL.nmr	7444	-0.546683	0.0309364
pre13	sVLDL_C.nmr	6844	-0.331865	0.028817
post17	sVLDL_C.nmr	7456	0.153959	0.0281224
pre13	sREMNANT_C.nmr	6854	-0.36635	0.0279755
post17	sREMNANT_C.nmr	6913	-0.106524	0.0294031
pre13	sLDLC.nmr	6865	-0.296006	0.0250601
post17	sLDLC.nmr	7443	-0.305355	0.0301788
pre13	sHDLC.nmr	6896	0.127313	0.0266375
post17	sHDLC.nmr	7402	-1.03375	0.0352913
pre13	sHDL2C.nmr	6916	0.15506	0.0256546
post17	sHDL2C.nmr	7383	-1.05239	0.0380187
pre13	sHDL3C.nmr	6836	0.0357302	0.0330295
post17	sHDL3C.nmr	7464	-0.848024	0.035782
pre13	sESTC.nmr	6861	-0.245769	0.0256578
post17	sESTC.nmr	7424	-0.509116	0.0295793
pre13	sFREEC.nmr	6859	-0.274681	0.0275215
post17	sFREEC.nmr	7435	-0.594871	0.0310016
pre13	sTG.nmr	6841	-0.271346	0.0274067
post17	sTG.nmr	7459	0.0772547	0.0267887
pre13	sVLDL_TG.nmr	6839	-0.238275	0.0275567
post17	sVLDL_TG.nmr	7461	0.357567	0.0276901
pre13	sLDL_TG.nmr	1674	-0.21241	0.0530178
post17	sLDL_TG.nmr	7440	-0.93944	0.0362191
pre13	sHDL_TG.nmr	6894	-0.21007	0.0272618
post17	sHDL_TG.nmr	7404	-0.640341	0.0346976
pre13	sTOTPG.nmr	6845	-0.123843	0.0258547
post17	sTOTPG.nmr	7426	-0.898592	0.0360162
pre13	sPC.nmr	6839	-0.120158	0.0276214
post17	sPC.nmr	7392	-0.769329	0.033322
pre13	sSM.nmr	6799	-0.256163	0.0275586
post17	sSM.nmr	4604	-1.00856	0.0451193
pre13	sTOTCHO.nmr	6852	-0.148268	0.0269496
post17	sTOTCHO.nmr	7424	-0.893468	0.035036
pre13	sAPOA1.nmr	6912	0.0200843	0.0265473
post17	sAPOA1.nmr	7396	-0.992704	0.035738
pre13	sAPOB.nmr	6855	-0.37	0.0265113
post17	sAPOB.nmr	7447	-0.0539435	0.0268652
pre13	sTOTFA.nmr	6830	-0.288165	0.0290495
post17	sTOTFA.nmr	7446	-0.447996	0.0294153
pre13	sUNSAT.nmr	6889	0.0472585	0.0258674
post17	sUNSAT.nmr	4800	-0.1418	0.0306787
pre13	sDHA.nmr	6888	-0.277301	0.0280894
post17	sDHA.nmr	7398	-0.78588	0.0393783
pre13	sLA.nmr	6814	-0.26854	0.0263562
post17	sLA.nmr	7458	-0.429533	0.0309144
pre13	sFAW3.nmr	6848	-0.203013	0.0260813
post17	sFAW3.nmr	7436	-0.333563	0.0304764
pre13	sFAW6.nmr	6820	-0.247342	0.0284904
post17	sFAW6.nmr	7456	-0.505853	0.0312609
pre13	sPUFA.nmr	6824	-0.249436	0.0265844
post17	sPUFA.nmr	7448	-0.501737	0.030219
pre13	sMUFA.nmr	6854	-0.301659	0.0287342
post17	sMUFA.nmr	7426	-0.33904	0.0286544
pre13	sSFA.nmr	6811	-0.21747	0.0281436
post17	sSFA.nmr	7463	-0.42839	0.030074
pre13	sGLUC.nmr	6797	0.18876	0.0273374
post17	sGLUC.nmr	7480	0.597078	0.0349437
pre13	sLAC.nmr	6853	-0.0652605	0.0253163
post17	sLAC.nmr	7474	0.14762	0.0288401
pre13	sPYR.nmr	6853	-0.00174781	0.0289294
post17	sPYR.nmr	4787	-0.0288655	0.0326598
pre13	sCIT.nmr	6872	-0.129095	0.0270906
post17	sCIT.nmr	7411	0.00132085	0.0405773
pre13	sALA.nmr	6862	-0.0957284	0.0269202
post17	sALA.nmr	7423	0.171132	0.0375102
pre13	sGLN.nmr	6849	-0.419744	0.0294613
post17	sGLN.nmr	7424	1.17854	0.0407863
pre13	sGLY.nmr	1661	-0.210693	0.0495923
post17	sGLY.nmr	1734	0.284575	0.0552519
pre13	sHIS.nmr	6787	-0.173441	0.0303744
post17	sHIS.nmr	7484	0.318632	0.0305107
pre13	sILE.nmr	6802	-0.0560968	0.0244147
post17	sILE.nmr	7485	1.14806	0.043725
pre13	sLEU.nmr	6827	0.09503	0.0280238
post17	sLEU.nmr	7467	1.76665	0.0547042
pre13	sVAL.nmr	6828	0.000375584	0.0271272
post17	sVAL.nmr	7476	1.30924	0.0443672
pre13	sPHE.nmr	6813	0.069716	0.0336835
post17	sPHE.nmr	7469	0.405823	0.0467115
pre13	sTYR.nmr	6754	-0.0515167	0.0291096
post17	sTYR.nmr	7513	0.717948	0.0312935
pre13	sACE.nmr	6819	-0.0429502	0.026933
post17	sACE.nmr	7455	0.248713	0.0249586
pre13	sACACE.nmr	6801	-0.0172096	0.0250227
post17	sACACE.nmr	7471	0.110246	0.0289938
pre13	sBOHBUT.nmr	6850	-0.18038	0.0277896
post17	sBOHBUT.nmr	7390	-0.263564	0.0300328
pre13	sCREA.nmr	6912	0.016979	0.025933
post17	sCREA.nmr	7374	1.59301	0.0462436
pre13	sALB.nmr	6914	-0.18944	0.025438
post17	sALB.nmr	7406	0.680308	0.0376299
pre13	sGP.nmr	6864	-0.253158	0.0279154
post17	sGP.nmr	7442	-0.280364	0.029767
pre13	sGLOL.nmr	1653	-0.236004	0.0537583
post17	sGLOL.nmr	1439	-0.194597	0.0563449
pre13	sBCAA.nmr	6754	0.0117107	0.026836
post17	sBCAA.nmr	7423	1.51113	0.0494634
pre13	PP	34071	0.0348582	0.0119441
post17	PP	8032	1.62495	0.045133
pre13	sPUFA.FA.nmr	6783	0.0627071	0.0276905
post17	sPUFA.FA.nmr	7421	-0.0906047	0.0280577
pre13	sFAW3.FA.nmr	6781	-0.0108955	0.0293014
post17	sFAW3.FA.nmr	7392	0.0470828	0.0286004
pre13	sFAW6.FA.nmr	6781	0.0640041	0.0263112
post17	sFAW6.FA.nmr	7424	-0.0952868	0.0268429
pre13	sDHA.FA.nmr	6799	-0.137448	0.0299312
post17	sDHA.FA.nmr	7355	-0.532178	0.0334826
pre13	sLA.FA.nmr	6777	0.00475181	0.026948
post17	sLA.FA.nmr	7418	-0.000439439	0.0285926
pre13	sSFA.FA.nmr	6792	0.172537	0.027977
post17	sSFA.FA.nmr	7437	0.0815778	0.0283849

## Sheet: Table S4
VARBL	DELTA	SE	SCORE	P
DBP	0.101652	0.0193374	0.0381987	1.46623e-07
HEIGHT	2.66113	0.0509884	1	0
PP	1.59009	0.0330125	0.597525	0
sACACE.nmr	0.127455	0.0270811	0.0478951	2.52095e-06
sACE.nmr	0.291663	0.0259646	0.109601	2.80421e-29
sALA.nmr	0.26686	0.0326474	0.100281	2.98318e-16
sALB.nmr	0.869748	0.0321178	0.326834	1.69567e-161
sAPOA1.nmr	1.01279	0.0314799	0.380586	4.27011e-227
sAPOB.nmr	0.316056	0.0266888	0.118768	2.36001e-32
sBCAA.nmr	1.49942	0.039792	0.563451	0
sBOHBUT.nmr	0.0831848	0.0289329	0.0312592	0.00403913
SBP	1.23914	0.0266453	0.465643	0
sCHOL	0.273288	0.0205935	0.102696	3.42825e-40
sCHOL.nmr	0.286152	0.0284593	0.10753	8.74978e-24
sCIT.nmr	0.130416	0.0344994	0.0490079	0.000156674
sCREA.nmr	1.57603	0.0374899	0.592242	0
sCRP	0.0129053	0.0268088	0.00484955	0.630245
sDHA.FA.nmr	0.39473	0.0317566	0.148332	1.79973e-35
sDHA.nmr	0.508578	0.0342028	0.191114	5.20106e-50
sESTC.nmr	0.263347	0.0276881	0.0989607	1.88419e-21
sFAW3.FA.nmr	0.0579784	0.028953	0.0217871	0.0452312
sFAW3.nmr	0.13055	0.0283641	0.0490581	4.17161e-06
sFAW6.FA.nmr	0.159291	0.0265784	0.0598583	2.05684e-09
sFAW6.nmr	0.258512	0.0299078	0.0971435	5.44545e-18
sFREEC.nmr	0.32019	0.0293132	0.120321	8.94355e-28
sGLN.nmr	1.59828	0.0355773	0.600603	0
sGLOL.nmr	0.0414064	0.0550668	0.0155597	0.452093
sGLUC	0.365296	0.0493889	0.137271	1.40014e-13
sGLUC.nmr	0.408318	0.0313719	0.153438	1.00016e-38
sGLY.nmr	0.495267	0.0524984	0.186112	3.94933e-21
sGP.nmr	0.0272067	0.0288561	0.0102238	0.345761
sHDL_D.nmr	1.00272	0.0297961	0.376802	2.84766e-248
sHDL_TG.nmr	0.430271	0.031202	0.161687	2.93375e-43
sHDL2C.nmr	1.20745	0.0324313	0.453735	2.15466e-303
sHDL3C.nmr	0.883754	0.0344333	0.332097	2.82455e-145
sHDLC	0.923344	0.0219496	0.346974	0
sHDLC.nmr	1.16106	0.0312652	0.436303	7.42436e-302
sHIS.nmr	0.492073	0.0304426	0.184911	9.05797e-59
sIDL_C.nmr	0.00224784	0.0276821	0.000844692	0.935281
sIDL_CE.nmr	0.0746763	0.0272676	0.0280619	0.00616923
sIDL_FC.nmr	0.189648	0.0274407	0.071266	4.80594e-12
sIDL_L.nmr	0.0650173	0.0280683	0.0244322	0.0205368
sIDL_P.nmr	0.115757	0.0294489	0.0434993	8.46702e-05
sIDL_PL.nmr	0.194296	0.0285741	0.0730125	1.0483e-11
sIDL_TG.nmr	0.374086	0.0322297	0.140574	3.8034e-31
sILE.nmr	1.20416	0.0354115	0.452498	1.9025e-253
sINS	0.00968436	0.0220067	0.00363919	0.65989
sL_HDL_C.nmr	1.12941	0.0311524	0.424411	8.44787e-288
sL_HDL_CE.nmr	1.13418	0.0311181	0.426202	7.49935e-291
sL_HDL_FC.nmr	1.11305	0.0307333	0.41826	3.37679e-287
sL_HDL_L.nmr	1.21035	0.0309903	0.454826	0
sL_HDL_P.nmr	1.28335	0.0334255	0.482256	0
sL_HDL_PL.nmr	1.27325	0.0315932	0.478462	0
sL_HDL_TG.nmr	0.949539	0.0397539	0.356818	4.33863e-126
sL_LDL_C.nmr	0.0439277	0.0273988	0.0165071	0.108875
sL_LDL_CE.nmr	0.00677262	0.0274859	0.00254502	0.80537
sL_LDL_FC.nmr	0.159542	0.0280121	0.0599527	1.23035e-08
sL_LDL_L.nmr	0.10406	0.0276617	0.0391036	0.000168645
sL_LDL_P.nmr	0.134122	0.0312437	0.0504003	1.76464e-05
sL_LDL_PL.nmr	0.108132	0.0287453	0.0406337	0.000168756
sL_LDL_TG.nmr	0.696243	0.0443158	0.261634	1.27273e-55
sL_VLDL_C.nmr	0.426721	0.0270032	0.160353	2.98564e-56
sL_VLDL_CE.nmr	0.455791	0.0270732	0.171277	1.34029e-63
sL_VLDL_FC.nmr	0.286922	0.0290343	0.10782	4.97524e-23
sL_VLDL_L.nmr	0.450059	0.0271635	0.169123	1.17704e-61
sL_VLDL_P.nmr	0.458992	0.0278232	0.17248	3.87226e-61
sL_VLDL_PL.nmr	0.416398	0.0264354	0.156474	6.70701e-56
sL_VLDL_TG.nmr	0.472446	0.0281826	0.177536	4.49348e-63
sLA.FA.nmr	0.00519125	0.0277825	0.00195077	0.851776
sLA.nmr	0.160993	0.0287259	0.0604978	2.08932e-08
sLAC.nmr	0.212881	0.0271355	0.0799963	4.32587e-15
sLDL_D.nmr	0.0406069	0.0273644	0.0152593	0.137827
sLDL_TG.nmr	0.727031	0.0454021	0.273204	1.03456e-57
sLDLC.nmr	0.0093493	0.0277378	0.00351328	0.736071
sLEU.nmr	1.67162	0.043462	0.628162	0
sM_HDL_C.nmr	0.890702	0.0307494	0.334708	1.73996e-184
sM_HDL_CE.nmr	0.856024	0.0300621	0.321677	2.37851e-178
sM_HDL_FC.nmr	0.988997	0.0324358	0.371646	3.44086e-204
sM_HDL_L.nmr	0.964681	0.0328331	0.362508	9.50004e-190
sM_HDL_P.nmr	1.16656	0.0360966	0.43837	3.94618e-229
sM_HDL_PL.nmr	1.06271	0.0312413	0.399347	1.27808e-253
sM_HDL_TG.nmr	0.247762	0.0289564	0.093104	1.16459e-17
sM_LDL_C.nmr	0.0233079	0.027064	0.00875865	0.389121
sM_LDL_CE.nmr	0.0267188	0.0282619	0.0100404	0.344455
sM_LDL_FC.nmr	0.0183111	0.0271116	0.00688096	0.499423
sM_LDL_L.nmr	0.0455124	0.0277506	0.0171026	0.100995
sM_LDL_P.nmr	0.219647	0.0482092	0.0825391	5.21054e-06
sM_LDL_PL.nmr	0.0311092	0.0281359	0.0116902	0.268867
sM_LDL_TG.nmr	0.957525	0.0479639	0.359819	1.14456e-88
sM_VLDL_C.nmr	0.429531	0.0271245	0.161409	1.76875e-56
sM_VLDL_CE.nmr	0.358533	0.0269858	0.13473	2.79189e-40
sM_VLDL_FC.nmr	0.47551	0.0272625	0.178687	3.96443e-68
sM_VLDL_L.nmr	0.552746	0.0281799	0.207711	1.15343e-85
sM_VLDL_P.nmr	0.557819	0.0274009	0.209617	3.97015e-92
sM_VLDL_PL.nmr	0.522211	0.0273055	0.196237	1.5713e-81
sM_VLDL_TG.nmr	0.610945	0.0293322	0.229581	2.39049e-96
sMUFA.nmr	0.0373807	0.0286944	0.0140469	0.192671
sPC.nmr	0.649172	0.0306047	0.243946	7.47859e-100
sPHE.nmr	0.336107	0.0407219	0.126302	1.53554e-16
sPUFA.FA.nmr	0.153312	0.0278747	0.0576115	3.79713e-08
sPUFA.nmr	0.252301	0.0284598	0.0948096	7.63967e-19
sPYR.nmr	0.0271177	0.030851	0.0101903	0.379407
sREMNANT_C.nmr	0.259826	0.0286982	0.0976376	1.38127e-19
sS_HDL_C.nmr	0.575739	0.0304696	0.216351	1.24193e-79
sS_HDL_CE.nmr	0.533682	0.032394	0.200547	5.57617e-61
sS_HDL_FC.nmr	0.599867	0.0315765	0.225418	1.79557e-80
sS_HDL_L.nmr	0.512573	0.0276637	0.192615	1.2119e-76
sS_HDL_P.nmr	0.46141	0.0325177	0.173389	1.0643e-45
sS_HDL_PL.nmr	0.40326	0.0276681	0.151537	4.05851e-48
sS_HDL_TG.nmr	0.0787275	0.026277	0.0295842	0.00273492
sS_LDL_C.nmr	0.0202013	0.0273107	0.00759125	0.459491
sS_LDL_CE.nmr	0.0106592	0.0274813	0.00400553	0.69811
sS_LDL_FC.nmr	0.0247187	0.0263638	0.00928878	0.348451
sS_LDL_L.nmr	0.0388785	0.0272849	0.0146098	0.154184
sS_LDL_P.nmr	0.0748532	0.0298564	0.0281283	0.0121724
sS_LDL_PL.nmr	0.10261	0.0282637	0.0385589	0.000282919
sS_LDL_TG.nmr	0.474926	0.0435977	0.178468	1.23964e-27
sS_VLDL_C.nmr	0.475629	0.030053	0.178732	2.04817e-56
sS_VLDL_CE.nmr	0.469044	0.0297391	0.176257	4.851e-56
sS_VLDL_FC.nmr	0.431432	0.0308594	0.162123	2.04837e-44
sS_VLDL_L.nmr	0.520428	0.0291733	0.195566	3.50812e-71
sS_VLDL_P.nmr	0.485537	0.0279549	0.182455	1.4275e-67
sS_VLDL_PL.nmr	0.386781	0.0296681	0.145345	7.54153e-39
sS_VLDL_TG.nmr	0.524176	0.0283223	0.196975	1.79621e-76
sSFA.FA.nmr	0.090959	0.0281817	0.0341806	0.00124838
sSFA.nmr	0.21092	0.0291248	0.0792594	4.42368e-13
sSM.nmr	0.752395	0.0373847	0.282735	4.38898e-90
sTG	0.237473	0.0205012	0.0892375	5.00607e-31
sTG.nmr	0.3486	0.0270995	0.130997	7.20029e-38
sTOTCHO.nmr	0.7452	0.0312554	0.280031	1.21855e-125
sTOTFA.nmr	0.159831	0.029233	0.0600613	4.56439e-08
sTOTPG.nmr	0.774749	0.0313499	0.291135	7.75856e-135
sTYR.nmr	0.769465	0.0302213	0.28915	5.32842e-143
sUNSAT.nmr	0.189059	0.0283752	0.0710445	2.68639e-11
sVAL.nmr	1.30886	0.0367718	0.491843	1.72828e-277
sVLDL_C.nmr	0.485824	0.0284718	0.182563	2.78304e-65
sVLDL_D.nmr	0.663527	0.0272801	0.24934	1.12621e-130
sVLDL_TG.nmr	0.595841	0.0276235	0.223905	3.43204e-103
sXL_HDL_C.nmr	0.804168	0.0324038	0.30219	5.86536e-136
sXL_HDL_CE.nmr	0.737748	0.0328559	0.277231	1.16838e-111
sXL_HDL_FC.nmr	0.939155	0.0310257	0.352916	2.82786e-201
sXL_HDL_L.nmr	0.969727	0.0314869	0.364404	2.80733e-208
sXL_HDL_P.nmr	1.01421	0.0314554	0.381121	4.42713e-228
sXL_HDL_PL.nmr	1.08431	0.0313439	0.407461	3.12385e-262
sXL_HDL_TG.nmr	0.400029	0.0302576	0.150323	6.65496e-40
sXL_VLDL_C.nmr	0.328715	0.0306594	0.123525	8.06621e-27
sXL_VLDL_CE.nmr	0.382899	0.0288417	0.143886	3.19508e-40
sXL_VLDL_FC.nmr	0.26765	0.0293077	0.100578	6.69768e-20
sXL_VLDL_L.nmr	0.42045	0.0277192	0.157997	5.74404e-52
sXL_VLDL_P.nmr	0.420984	0.0275215	0.158197	8.06054e-53
sXL_VLDL_PL.nmr	0.268302	0.0295835	0.100823	1.19754e-19
sXL_VLDL_TG.nmr	0.343007	0.0296042	0.128895	4.82961e-31
sXS_VLDL_C.nmr	0.231095	0.0292432	0.0868409	2.73329e-15
sXS_VLDL_CE.nmr	0.29209	0.0293238	0.109762	2.26134e-23
sXS_VLDL_FC.nmr	0.0502407	0.0286725	0.0188795	0.0797347
sXS_VLDL_L.nmr	0.207985	0.0297243	0.0781565	2.61271e-12
sXS_VLDL_P.nmr	0.106062	0.029893	0.039856	0.000388095
sXS_VLDL_PL.nmr	0.0158748	0.0281342	0.00596544	0.572581
sXS_VLDL_TG.nmr	0.232577	0.0303694	0.0873979	1.88447e-14
sXXL_VLDL_C.nmr	0.256308	0.0293667	0.0963155	2.59584e-18
sXXL_VLDL_CE.nmr	0.250239	0.0279443	0.0940347	3.40016e-19
sXXL_VLDL_FC.nmr	0.257328	0.0293208	0.0966987	1.68951e-18
sXXL_VLDL_L.nmr	0.402666	0.0281353	0.151314	1.84757e-46
sXXL_VLDL_P.nmr	0.424988	0.0275002	0.159702	7.0883e-54
sXXL_VLDL_PL.nmr	0.28853	0.0279692	0.108424	5.96542e-25
sXXL_VLDL_TG.nmr	0.430873	0.0283742	0.161913	4.422e-52
WAIST	0.910955	0.0352257	0.342319	1.85399e-147
WEIGHT	1.35203	0.0270457	0.508068	0
